# Supplementary material for: Accurate Proteomewide Measurement of Methionine Oxidation in Aging Mouse Brains
Source: J Proteome Res. 2022 May 18;21(6):1495–509. doi: 10.1021/acs.jproteome.2c00127 (PMC9171897; doi:10.1021/acs.jproteome.2c00127)
Supplement: Supplementary file 2 — pr2c00127_si_002.xlsx [file pr2c00127_si_002.xlsx]

## Sheet: Sheet1
Supplementary Table 1. Information on the number of methionine containing peptides quantified that pass quality filters
Age group	Young (6 m.o.)	Young (6 m.o.)	Young (6 m.o.)	Young (6 m.o.)	Young (6 m.o.)	Young (6 m.o.)	Young (6 m.o.)	Young (6 m.o.)	Young (6 m.o.)	Young (6 m.o.)	Young (6 m.o.)	Young (6 m.o.)	Old (20 m.o.)	Old (20 m.o.)	Old (20 m.o.)	Old (20 m.o.)	Old (20 m.o.)	Old (20 m.o.)	Old (20 m.o.)	Old (20 m.o.)	Old (20 m.o.)	Old (20 m.o.)	Old (20 m.o.)	Old (20 m.o.)
Biological Replicate	1	1	1	1	2	2	2	2	3	3	3	3	1	1	1	1	2	2	2	2	3	3	3	3
Titration point	10	10	25	25	10	10	25	25	10	10	25	25	10	10	25	25	10	10	25	25	10	10	25	25
Technical Replicate	1	2	1	2	1	2	1	2	1	2	1	2	1	2	1	2	1	2	1	2	1	2	1	2
# peptides identified	8466	7643	8466	7643	7459	7092	7459	7092	8495	9225	8495	9225	8644	8293	8644	8293	8075	7850	8075	7850	8192	7780	8192	7780
# peptides quantified	2816	2670	3533	3070	2499	2269	3110	2892	3022	2269	4011	4406	2770	2524	3731	3614	2379	2300	3063	3236	3233	3076	3641	3777
# peptides with R2 >= 0.8*	2255	2102	2960	2564	2007	1827	2611	2406	2389	2591	3409	3792	2210	1983	3115	3014	1826	1771	2523	2660	2603	2542	3142	3347
# peptides with valid values per age group >= 7	1703	1703	1703	1703	1703	1703	1703	1703	1703	1703	1703	1703	1672	1672	1672	1672	1672	1672	1672	1672	1672	1672	1672	1672
# peptides with NRMSE <=0.2 (final)**	1232	1232	1232	1232	1232	1232	1232	1232	1232	1232	1232	1232	1232	1232	1232	1232	1232	1232	1232	1232	1232	1232	1232	1232
* R2 refers to the correlation coeffecient of a linear regression used to estimate MOS, and is given by the column 'Fit' in MObB output tables.
** NRMSE refers to the normalized root mean squared error associate with titration responses, responses of both young and old must have meet 0.2 cutoff.
