# Supplementary material for: Accurate Proteomewide Measurement of Methionine Oxidation in Aging Mouse Brains
Source: J Proteome Res. 2022 May 18;21(6):1495–509. doi: 10.1021/acs.jproteome.2c00127 (PMC9171897; doi:10.1021/acs.jproteome.2c00127)
Supplement: Supplementary file 6 — pr2c00127_si_006.xlsx [file pr2c00127_si_006.xlsx]

## Sheet: Description
Supplementary Table 5 GOterm annotations of oxidation-prone methionines
Column	Description
Sequence	Petide amino acid sequence.
Protein	Razor (MaxQuant) protein associated with peptide.
MOS_interage
Redox Active (Significant)	q-value associated with MOS_interage <= 0.01
GOCC name	A complete set of gene ontology annotations for cell compartments associated with this protein
GOBP name	A complete set of gene ontology annotations for biological proccesses associated with this protein

## Sheet: Data
Sequence	Proteins	MOS_interage	GOCC name
AAAAAAGPEMVR	P63085	0.00261523	adherens junction;anchoring junction;axon;caveola;cell junction;cell part;cell projection;cell projection cytoplasm;cell projection part;cell-substrate adherens junction;cell-substrate junction;cytoplasm;cytoplasmic part;cytoskeletal part;cytoskeleton;cytosol;dendrite cytoplasm;early endosome;endosome;extracellular membrane-bounded organelle;extracellular organelle;extracellular region part;extra…
AAALEAMKDYTK	Q60864	0.0783067	cell part;cytoplasmic part;cytosol;intracellular membrane-bounded organelle;intracellular organelle;intracellular part;membrane-bounded organelle;myelin sheath;nucleus;organelle
AAESSAMAATEK	Q9Z1P6	0.0448956	cell part;cytoplasmic part;intracellular membrane-bounded organelle;intracellular organelle;intracellular organelle part;intracellular part;macromolecular complex;membrane part;membrane-bounded organelle;mitochondrial membrane part;mitochondrial part;mitochondrial respiratory chain complex I;mitochondrion;NADH dehydrogenase complex;organelle;organelle part;protein complex;respiratory chain comple…
AALAGGTTMIIDHVVPEPGTSLLAAFDQWR	O08553	0.0448428	axon;axon part;cell body;cell part;cell projection;cell projection part;cytoplasmic part;cytoskeletal part;cytosol;dendrite;extracellular membrane-bounded organelle;extracellular organelle;extracellular region part;extracellular vesicular exosome;growth cone;intracellular membrane-bounded organelle;intracellular organelle;intracellular organelle part;intracellular part;macromolecular complex;memb…
AALEAQNALHNMK	A0A0R4J0T5	0.0162523
AAMEALQSQALHATSQQPLR	B1AQZ0	0.128618
AANATMATSGSAR	Q91VC3	0.0414377	catalytic step 2 spliceosome;cell part;cytoplasm;exon-exon junction complex;intracellular organelle part;intracellular part;macromolecular complex;membrane;nuclear body;nuclear part;nuclear speck;nucleoplasm part;organelle part;protein complex;ribonucleoprotein complex;spliceosomal complex
AAPAAAAAMAPPGPR	Q8BMF4	0.0485695	cell part;cytoplasmic part;intracellular membrane-bounded organelle;intracellular organelle;intracellular organelle part;intracellular part;macromolecular complex;membrane-bounded organelle;mitochondrial part;mitochondrial pyruvate dehydrogenase complex;mitochondrion;myelin sheath;organelle;organelle part;protein complex;pyruvate dehydrogenase complex
AAQSTAMNR	P46460	0.0396477	cell part;cytoplasm;cytoplasmic part;extracellular membrane-bounded organelle;extracellular organelle;extracellular region part;extracellular vesicular exosome;Golgi apparatus part;Golgi stack;intracellular organelle part;intracellular part;lysosomal membrane;membrane;membrane-bounded organelle;membrane-bounded vesicle;myelin sheath;organelle;organelle membrane;organelle part;plasma membrane;vacu…
AASAFFTYVSLNQEGKPMPVPQLVPETEDEK	E9PYH2	0.088582	cell body;cell part;cell projection;cytoplasm;cytoplasmic part;cytosol;extracellular membrane-bounded organelle;extracellular organelle;extracellular region part;extracellular vesicular exosome;intracellular organelle part;intracellular part;membrane-bounded organelle;membrane-bounded vesicle;neuron projection;nuclear part;nucleoplasm;organelle;organelle part;vesicle
AAVDAGFVPNDMQVGQTGK	Q99LC5	0.0124233	cell part;cytoplasmic part;electron transfer flavoprotein complex;extracellular membrane-bounded organelle;extracellular organelle;extracellular region part;extracellular vesicular exosome;intracellular membrane-bounded organelle;intracellular organelle;intracellular organelle part;intracellular part;macromolecular complex;membrane-bounded organelle;membrane-bounded vesicle;mitochondrial electron…
ADDPSSYMEVVQAANASGNWEELVK	Q68FD5	0.0676741	adherens junction;anchoring junction;cell junction;cell part;cell-substrate adherens junction;cell-substrate junction;chromosomal part;clathrin coat;clathrin coat of coated pit;clathrin coat of trans-Golgi network vesicle;clathrin complex;clathrin vesicle coat;clathrin-coated vesicle;coated vesicle;cytoplasm;cytoplasmic membrane-bounded vesicle;cytoplasmic part;cytoplasmic vesicle;cytoplasmic ves…
ADGLGGQADLMAER	Q8BG39	0.0228935	acrosomal vesicle;cell junction;cell part;clathrin coated vesicle membrane;clathrin-coated vesicle;coated vesicle;coated vesicle membrane;cytoplasmic membrane-bounded vesicle;cytoplasmic part;cytoplasmic vesicle;cytoplasmic vesicle membrane;cytoplasmic vesicle part;integral to membrane;intracellular membrane-bounded organelle;intracellular organelle;intracellular organelle part;intracellular part…
ADIFMFDEPSSYLDVK	P61222	0.0272113	cell part;cytoplasm;cytoplasmic part;intracellular membrane-bounded organelle;intracellular organelle;intracellular part;membrane;membrane-bounded organelle;mitochondrion;organelle
ADIGIAMGISGSDVSK	Q6PIE5	0.058394	caveola;cell part;cell projection;cell projection part;cytoplasm;cytoplasmic part;dendritic spine;endosome;intracellular membrane-bounded organelle;intracellular organelle;intracellular part;macromolecular complex;membrane;membrane part;membrane raft;membrane-bounded organelle;myelin sheath;neuron projection;neuron spine;organelle;plasma membrane;plasma membrane part;protein complex;sarcolemma;so…
ADIGVAMGIAGSDVSK	A0A0G2JGX4	0.0611831
ADIGVAMGIVGSDVSK	Q8VDN2	0.0667473	apical plasma membrane;basolateral plasma membrane;caveola;cell part;cytoplasmic membrane-bounded vesicle;cytoplasmic part;cytoplasmic vesicle;endoplasmic reticulum;endosome;extracellular membrane-bounded organelle;extracellular organelle;extracellular region part;extracellular vesicular exosome;Golgi apparatus;integral to membrane;intracellular membrane-bounded organelle;intracellular organelle;…
ADIVENQVMDTR	A2AE89	0.0134876
ADVGFAMGIAGTDVAK	Q3UHH0	0.0554393	apical plasma membrane;cell body;cell part;cell projection;cilium;cytoplasm;cytoplasmic part;endoplasmic reticulum;extracellular membrane-bounded organelle;extracellular organelle;extracellular region part;extracellular vesicular exosome;integral to membrane;intracellular membrane-bounded organelle;intracellular organelle;intracellular part;intrinsic to membrane;membrane;membrane part;membrane-bo…
AEAADLMSLKPK	Q3U125	0.0230957	cell part;cytoplasm;cytoplasmic part;extracellular membrane-bounded organelle;extracellular organelle;extracellular region part;extracellular vesicular exosome;intracellular membrane-bounded organelle;intracellular organelle;intracellular part;membrane-bounded organelle;membrane-bounded vesicle;mitochondrion;organelle;vesicle
AEEYEFLTPMEEAPK	Q99PT1	0.0264406	cell part;cytoplasm;extracellular membrane-bounded organelle;extracellular organelle;extracellular region part;extracellular vesicular exosome;immunological synapse;intracellular membrane-bounded organelle;intracellular organelle;intracellular part;membrane;membrane part;membrane-bounded organelle;membrane-bounded vesicle;nucleus;organelle;plasma membrane part;vesicle
AEMLEIVQAIYK	D3YVA2	0.210011	cell part;cytoplasmic part;cytosol;extracellular membrane-bounded organelle;extracellular organelle;extracellular region part;extracellular vesicular exosome;intracellular;intracellular part;membrane-bounded organelle;membrane-bounded vesicle;organelle;vesicle
AETMTVSSLAIR	E9PV14	0.0577963	cell part;cytoplasm;cytoskeleton;extrinsic to membrane;intracellular non-membrane-bounded organelle;intracellular organelle;intracellular part;membrane part;non-membrane-bounded organelle;organelle
AFADAMEVIPSTLAENAGLNPISTVTELR	P80315	0.102458	cell body;cell part;centrosome;chaperonin-containing T-complex;cytoplasm;cytoplasmic membrane-bounded vesicle;cytoplasmic part;cytoplasmic vesicle;cytoskeletal part;cytosolic part;extracellular membrane-bounded organelle;extracellular organelle;extracellular region part;extracellular vesicular exosome;intracellular membrane-bounded organelle;intracellular non-membrane-bounded organelle;intracellu…
AFDSGIIPMEFVNK	Q3V117	0.059086	cell part;cytoplasm;cytoplasmic part;extracellular membrane-bounded organelle;extracellular organelle;extracellular region part;extracellular vesicular exosome;intracellular;intracellular membrane-bounded organelle;intracellular organelle;intracellular organelle part;intracellular part;membrane;membrane-bounded organelle;membrane-bounded vesicle;mitochondrion;nuclear part;nucleoplasm;organelle;or…
AFLLMVSQYQQPQENEVAVLLKPISEK	Q9CYT6	0.0670354	cell part;membrane;plasma membrane
AFLVGIVVPDPEVMPSWAQK	Q91WC3	0.0286979	cell part;cytoplasmic part;endoplasmic reticulum membrane;endoplasmic reticulum part;integral to membrane;intracellular membrane-bounded organelle;intracellular organelle;intracellular organelle part;intracellular part;intrinsic to membrane;membrane;membrane part;membrane-bounded organelle;microbody;microbody membrane;microbody part;mitochondrial membrane;mitochondrial outer membrane;mitochondria…
AFVHWYVGEGMEEGEFSEAR	P05213	0.0462601	cell part;cytoplasmic microtubule;cytoplasmic part;cytoskeletal part;cytosol;extracellular membrane-bounded organelle;extracellular organelle;extracellular region part;extracellular vesicular exosome;intracellular organelle part;intracellular part;macromolecular complex;membrane-bounded organelle;membrane-bounded vesicle;microtubule;myelin sheath;organelle;organelle part;protein complex;vesicle
AFYLGSMLIK	S4R286	0.0156275
AGAGSATLSMAYAGAR	P08249	0.053802	cell part;cytoplasmic part;extracellular membrane-bounded organelle;extracellular organelle;extracellular region part;extracellular vesicular exosome;intracellular membrane-bounded organelle;intracellular organelle;intracellular organelle lumen;intracellular organelle part;intracellular part;membrane;membrane-bounded organelle;membrane-bounded vesicle;membrane-enclosed lumen;mitochondrial inner m…
AGDVVLVIPFQNPEEQDEGWLMGVK	O08539	0.0621536	axon;axon part;axon terminus;cell part;cell projection;cell projection part;cerebellar mossy fiber;clathrin-coated vesicle;coated vesicle;contractile fiber part;cytoplasm;cytoplasmic membrane-bounded vesicle;cytoplasmic part;cytoplasmic vesicle;cytoskeletal part;I band;initial segment;intracellular membrane-bounded organelle;intracellular organelle;intracellular organelle part;intracellular part;…
AGGSASAMLQPLLDNQVGFK	O09061	0.0791733	cell part;cytoplasm;cytoplasmic part;cytosol;extracellular membrane-bounded organelle;extracellular organelle;extracellular region part;extracellular vesicular exosome;intracellular membrane-bounded organelle;intracellular organelle;intracellular part;macromolecular complex;membrane-bounded organelle;membrane-bounded vesicle;nucleus;organelle;proteasome complex;proteasome core complex;protein com…
AGPAWMVTR	Q7TSJ2	0.0379833	cell part;cytoplasmic part;cytoskeletal part;Golgi apparatus;intracellular membrane-bounded organelle;intracellular organelle;intracellular organelle part;intracellular part;macromolecular complex;membrane-bounded organelle;microtubule;organelle;organelle part;perinuclear region of cytoplasm;protein complex
AGSKPSSLSMAHGR	O88737	0.0532418	axon;cell junction;cell part;cell projection;cell projection part;cell surface;cytoplasm;cytoskeletal part;cytoskeleton;dendrite;excitatory synapse;extrinsic to membrane;intracellular non-membrane-bounded organelle;intracellular organelle;intracellular organelle part;intracellular part;membrane part;neuron projection;neuron projection terminus;non-membrane-bounded organelle;organelle;organelle pa…
AGTLSITEFADMLSGNAGGFR	Q9QXS1	0.0552702	adherens junction;anchoring junction;brush border;cell junction;cell part;cell projection;cell-substrate adherens junction;cell-substrate junction;contractile fiber;cytoplasm;cytoplasmic part;cytoskeleton;extracellular membrane-bounded organelle;extracellular organelle;extracellular region part;extracellular vesicular exosome;focal adhesion;hemidesmosome;intermediate filament cytoskeleton;intrace…
AGYTDQVVIGMDVAASEFYR	P17182	0.0229325	cell part;cytoplasmic part;cytosolic part;intracellular part;macromolecular complex;membrane;myelin sheath;phosphopyruvate hydratase complex;plasma membrane;protein complex
AHGNSGMVR	O55142	0.0431537	cell part;cytoplasmic part;cytosolic large ribosomal subunit;extracellular membrane-bounded organelle;extracellular organelle;extracellular region part;extracellular vesicular exosome;intracellular membrane-bounded organelle;intracellular organelle;intracellular organelle part;intracellular part;large ribosomal subunit;macromolecular complex;membrane;membrane-bounded organelle;membrane-bounded ve…
AHLMEIQVNGGTVAEK	P27659	0.0176591	adherens junction;anchoring junction;cell junction;cell part;cell-substrate adherens junction;cell-substrate junction;cytoplasm;cytosolic large ribosomal subunit;extracellular membrane-bounded organelle;extracellular organelle;extracellular region part;extracellular vesicular exosome;focal adhesion;intracellular membrane-bounded organelle;intracellular non-membrane-bounded organelle;intracellular…
AHSSMVGVNLPQK	P09411	0.000416098	cell part;cytoplasm;intracellular part
AHTMTDDVTFWK	Q68FD5	0.0103724	adherens junction;anchoring junction;cell junction;cell part;cell-substrate adherens junction;cell-substrate junction;chromosomal part;clathrin coat;clathrin coat of coated pit;clathrin coat of trans-Golgi network vesicle;clathrin complex;clathrin vesicle coat;clathrin-coated vesicle;coated vesicle;cytoplasm;cytoplasmic membrane-bounded vesicle;cytoplasmic part;cytoplasmic vesicle;cytoplasmic ves…
AHVEAPIAGSMILAAILLK	P03911	0.0677281	cell part;cytoplasmic part;integral to membrane;intracellular membrane-bounded organelle;intracellular organelle;intracellular organelle part;intracellular part;intrinsic to membrane;macromolecular complex;membrane part;membrane-bounded organelle;mitochondrial membrane part;mitochondrial part;mitochondrial respiratory chain complex I;mitochondrion;NADH dehydrogenase complex;organelle;organelle pa…
AHVIVMAATNRPNSIDPALR	Q01853	0.0274455	cell part;chromosomal part;cytoplasm;cytoplasmic part;cytoplasmic ubiquitin ligase complex;cytosol;endoplasmic reticulum;endoplasmic reticulum membrane;endoplasmic reticulum part;ER ubiquitin ligase complex;extracellular membrane-bounded organelle;extracellular organelle;extracellular region part;extracellular vesicular exosome;Hrd1p ubiquitin ligase complex;intracellular membrane-bounded organel…
AIATLMSDEVFHDIAYK	E9Q8N8	0.14383	basolateral plasma membrane;cell part;extracellular membrane-bounded organelle;extracellular organelle;extracellular region part;extracellular vesicular exosome;integral to membrane;integral to plasma membrane;intrinsic to membrane;intrinsic to plasma membrane;membrane part;membrane-bounded organelle;membrane-bounded vesicle;organelle;plasma membrane part;vesicle
AIAVLTSGGDAQGMNAAVR	P47857	0.0698833	6-phosphofructokinase complex;apical plasma membrane;cell part;cytoplasmic part;cytosol;cytosolic part;extracellular membrane-bounded organelle;extracellular organelle;extracellular region part;extracellular vesicular exosome;intracellular part;macromolecular complex;membrane part;membrane-bounded organelle;membrane-bounded vesicle;organelle;plasma membrane part;protein complex;vesicle
AIDGVMFSEGDKSPDGR	O35136	0.0703226	anchored to membrane;axon;cell part;cell projection;integral to membrane;intrinsic to membrane;membrane;membrane part;neuron projection;plasma membrane
AIEAVHNTAMR	Q9ESJ4	0.0143437	cell part;intracellular organelle part;intracellular part;macromolecular complex;nuclear part;organelle part;protein complex;signalosome
AIEMLGGELGSK	P97807	0.0648479	cell part;cytoplasmic part;extracellular membrane-bounded organelle;extracellular organelle;extracellular region part;extracellular vesicular exosome;intracellular membrane-bounded organelle;intracellular organelle;intracellular part;macromolecular complex;membrane-bounded organelle;membrane-bounded vesicle;mitochondrion;organelle;protein complex;tricarboxylic acid cycle enzyme complex;vesicle
AILVDLEPGTMDSVR	Q7TMM9	0.0423672	cell part;cytoplasm;cytoskeletal part;extracellular membrane-bounded organelle;extracellular organelle;extracellular region part;extracellular vesicular exosome;intracellular membrane-bounded organelle;intracellular organelle;intracellular organelle part;intracellular part;macromolecular complex;membrane-bounded organelle;membrane-bounded vesicle;microtubule;nucleus;organelle;organelle part;prote…
AIMNLDVEQYR	Q64521	0.00809259	cell part;cytoplasmic part;glycerol-3-phosphate dehydrogenase complex;intracellular membrane-bounded organelle;intracellular organelle;intracellular organelle part;intracellular part;macromolecular complex;membrane;membrane-bounded organelle;mitochondrial inner membrane;mitochondrial membrane;mitochondrial part;mitochondrion;organelle;organelle inner membrane;organelle membrane;organelle part;pro…
AITGASLADIMAK	Q8BP67	0.119978	cell part;cytosolic large ribosomal subunit;extracellular membrane-bounded organelle;extracellular organelle;extracellular region part;extracellular vesicular exosome;intracellular organelle part;intracellular part;large ribosomal subunit;macromolecular complex;membrane;membrane-bounded organelle;membrane-bounded vesicle;organelle;organelle part;ribonucleoprotein complex;vesicle
AITHLNNNFMFGQK	G5E924	0.0321103	cell part;extracellular membrane-bounded organelle;extracellular organelle;extracellular region part;extracellular vesicular exosome;intracellular membrane-bounded organelle;intracellular organelle;intracellular part;macromolecular complex;membrane;membrane-bounded organelle;membrane-bounded vesicle;nucleus;organelle;pronucleus;ribonucleoprotein complex;vesicle
AKHPMDTEITK	P17427	0.0089859	AP-type membrane coat adaptor complex;cell part;clathrin adaptor complex;coated pit;cytoplasmic membrane-bounded vesicle;cytoplasmic part;cytoplasmic vesicle;intracellular membrane-bounded organelle;intracellular organelle;intracellular part;macromolecular complex;membrane;membrane coat;membrane part;membrane-bounded organelle;membrane-bounded vesicle;organelle;plasma membrane;protein complex;sto…
AKPVFEEPPNPTNVEASLQQMK	Q9JKK7	0.061552	cell part;cell projection part;contractile fiber part;cytoplasmic part;cytoskeletal part;growth cone;intracellular organelle part;intracellular part;organelle part;site of polarized growth;striated muscle thin filament
ALASLMTYK	P26443	0.0563724	cell part;cytoplasm;cytoplasmic part;intracellular membrane-bounded organelle;intracellular organelle;intracellular organelle lumen;intracellular organelle part;intracellular part;membrane;membrane-bounded organelle;membrane-enclosed lumen;mitochondrial inner membrane;mitochondrial matrix;mitochondrial membrane;mitochondrial part;mitochondrion;organelle;organelle inner membrane;organelle lumen;or…
ALDLLYGMVSK	O54774	0.136404	axon;axon part;cell part;cell projection;cell projection part;cytoplasmic part;endosomal part;endosome membrane;Golgi apparatus part;Golgi membrane;intracellular organelle part;intracellular part;lysosomal membrane;macromolecular complex;membrane;membrane coat;membrane part;neuron projection;nuclear part;nucleoplasm;organelle membrane;organelle part;protein complex;synapse part;terminal button;tr…
ALDTMNFDVIK	P29341	0.0296099	adherens junction;anchoring junction;catalytic step 2 spliceosome;cell junction;cell part;cell-substrate adherens junction;cell-substrate junction;cytoplasm;cytoplasmic part;extracellular membrane-bounded organelle;extracellular organelle;extracellular region part;extracellular vesicular exosome;focal adhesion;intracellular membrane-bounded organelle;intracellular non-membrane-bounded organelle;i…
ALEHFPMLQK	Q64521	0.0223027	cell part;cytoplasmic part;glycerol-3-phosphate dehydrogenase complex;intracellular membrane-bounded organelle;intracellular organelle;intracellular organelle part;intracellular part;macromolecular complex;membrane;membrane-bounded organelle;mitochondrial inner membrane;mitochondrial membrane;mitochondrial part;mitochondrion;organelle;organelle inner membrane;organelle membrane;organelle part;pro…
ALIGMTAGATGAFVGTPAEVALIR	Q9CR62	0.120123	cell part;cytoplasmic part;integral to membrane;intracellular membrane-bounded organelle;intracellular organelle;intracellular organelle part;intracellular part;intrinsic to membrane;membrane;membrane part;membrane-bounded organelle;mitochondrial inner membrane;mitochondrial membrane;mitochondrial part;mitochondrion;nucleus;organelle;organelle inner membrane;organelle membrane;organelle part
ALLQMVQQFAVDFEK	A0A0J9YUE9	0.0873663
ALPDMEVVGLNFSSATTPELLLK	Q9JHU4	0.0888348	cell part;cell projection;centrosome;cytoplasm;cytoplasmic dynein complex;cytoplasmic part;cytoskeletal part;dynein complex;extracellular membrane-bounded organelle;extracellular organelle;extracellular region part;extracellular vesicular exosome;filopodium;intracellular non-membrane-bounded organelle;intracellular organelle;intracellular organelle part;intracellular part;macromolecular complex;m…
ALTVPELTQQMFDAK	P68372	0.0745625	cell part;cytoplasm;cytoskeletal part;extracellular membrane-bounded organelle;extracellular organelle;extracellular region part;extracellular vesicular exosome;intracellular membrane-bounded organelle;intracellular organelle;intracellular organelle part;intracellular part;macromolecular complex;membrane-bounded organelle;membrane-bounded vesicle;microtubule;myelin sheath;nucleus;organelle;organe…
ALTVPELTQQMFDSK	Q7TMM9	0.0758195	cell part;cytoplasm;cytoskeletal part;extracellular membrane-bounded organelle;extracellular organelle;extracellular region part;extracellular vesicular exosome;intracellular membrane-bounded organelle;intracellular organelle;intracellular organelle part;intracellular part;macromolecular complex;membrane-bounded organelle;membrane-bounded vesicle;microtubule;nucleus;organelle;organelle part;prote…
ALYSTAMESIQGGAAR	F8WHW6	0.0421773
AMDQEITVNPQFVQK	O88543	0.0176951	cell part;cytoplasm;intracellular membrane-bounded organelle;intracellular organelle;intracellular organelle part;intracellular part;macromolecular complex;membrane-bounded organelle;nuclear part;nucleoplasm;nucleus;organelle;organelle part;protein complex;signalosome
AMDTLGVEYGDK	P18872	0.0889162	cell part;cell projection;dendrite;extrinsic to internal side of plasma membrane;extrinsic to membrane;extrinsic to plasma membrane;heterotrimeric G-protein complex;intracellular;intracellular part;macromolecular complex;membrane;membrane part;myelin sheath;neuron projection;plasma membrane;plasma membrane part;protein complex
AMDTLGVEYGDKER	P18872	0.107832	cell part;cell projection;dendrite;extrinsic to internal side of plasma membrane;extrinsic to membrane;extrinsic to plasma membrane;heterotrimeric G-protein complex;intracellular;intracellular part;macromolecular complex;membrane;membrane part;myelin sheath;neuron projection;plasma membrane;plasma membrane part;protein complex
AMEAVAAQGK	Q9DBJ1	0.135772	cell part;cytoplasm;cytoplasmic part;cytosol;extracellular membrane-bounded organelle;extracellular organelle;extracellular region part;extracellular vesicular exosome;intracellular part;membrane;membrane-bounded organelle;membrane-bounded vesicle;myelin sheath;organelle;vesicle
AMGVVVATGVNTEIGK	O55143	0.0730586	cell junction;cell part;cell-cell contact zone;cell-cell junction;cytoplasmic part;endoplasmic reticulum;endoplasmic reticulum membrane;endoplasmic reticulum part;intercalated disc;intracellular membrane-bounded organelle;intracellular organelle;intracellular organelle part;intracellular part;longitudinal sarcoplasmic reticulum;membrane;membrane part;membrane-bounded organelle;organelle;organelle…
AMSTTSVTSSQPGK	Q62418	0.0555772	cell cortex;cell junction;cell part;cell projection;clathrin coated vesicle membrane;coated vesicle membrane;cytoplasm;cytoplasmic part;cytoplasmic vesicle membrane;cytoplasmic vesicle part;cytoskeletal part;cytosol;dendrite;extracellular membrane-bounded organelle;extracellular organelle;extracellular region part;extracellular vesicular exosome;Golgi apparatus part;Golgi membrane;intracellular n…
AMTGVEQWPYR	P80318	0.0211789	cell body;cell part;chaperonin-containing T-complex;cytoplasm;cytoplasmic part;cytoskeletal part;cytosolic part;extracellular membrane-bounded organelle;extracellular organelle;extracellular region part;extracellular vesicular exosome;intracellular organelle part;intracellular part;macromolecular complex;membrane;membrane-bounded organelle;membrane-bounded vesicle;microtubule;myelin sheath;organe…
ANIPIMDTGENPEVPFPR	K3W4T3	0.0397314	cell part;cytoplasm;cytoplasmic part;extracellular membrane-bounded organelle;extracellular organelle;extracellular region part;extracellular vesicular exosome;Golgi apparatus;integral to membrane;intracellular membrane-bounded organelle;intracellular organelle;intracellular organelle part;intracellular part;intrinsic to membrane;macromolecular complex;membrane;membrane part;membrane-bounded orga…
ANMPSKPAAPAK	A0A0R4J0K2	0.141908
APKPDGPGGGPGGSHMGGNYGDDR	Q8CFQ9	0.0280605	cell part;cytoplasm;intracellular membrane-bounded organelle;intracellular organelle;intracellular part;membrane-bounded organelle;nucleus;organelle
APSWIDTGLSEMR	P23927	0.00528784	actin filament bundle;cell part;cell surface;contractile fiber;contractile fiber part;cytoplasm;cytoplasmic part;cytoskeletal part;cytoskeleton;cytosol;extracellular membrane-bounded organelle;extracellular organelle;extracellular region part;extracellular vesicular exosome;Golgi apparatus;intracellular membrane-bounded organelle;intracellular non-membrane-bounded organelle;intracellular organell…
AQAVLEEDHYGMEDVK	Q8CGK3	0.0694125	cell part;cytoplasm;cytoplasmic part;intracellular membrane-bounded organelle;intracellular non-membrane-bounded organelle;intracellular organelle;intracellular organelle lumen;intracellular organelle part;intracellular part;membrane;membrane-bounded organelle;membrane-enclosed lumen;mitochondrial matrix;mitochondrial nucleoid;mitochondrial part;mitochondrion;non-membrane-bounded organelle;nucleo…
AQLELFSQPLLVANAMK	Q8C729	0.0291237	cell part;intracellular
AQLIMQAEAEAESVR	O08917	0.0363208	adherens junction;anchoring junction;caveola;cell junction;cell part;cell-substrate adherens junction;cell-substrate junction;centriolar satellite;cytoplasmic membrane-bounded vesicle;cytoplasmic part;cytoplasmic vesicle;cytoskeletal part;endosome;extracellular membrane-bounded organelle;extracellular organelle;extracellular region part;extracellular vesicular exosome;flotillin complex;focal adhe…
AQMKNPILER	O08599	0.0508225	cell part;cytoplasm;cytoplasmic membrane-bounded vesicle;cytoplasmic part;cytoplasmic vesicle;cytosol;extracellular membrane-bounded organelle;extracellular organelle;extracellular region part;extracellular vesicular exosome;intracellular membrane-bounded organelle;intracellular organelle;intracellular organelle part;intracellular part;macromolecular complex;membrane;membrane-bounded organelle;me…
AQQEFATGVMSNK	Q8K021	0.0432765	cell part;clathrin coated vesicle membrane;clathrin-coated vesicle;coated vesicle;coated vesicle membrane;cytoplasmic membrane-bounded vesicle;cytoplasmic part;cytoplasmic vesicle;cytoplasmic vesicle membrane;cytoplasmic vesicle part;endosomal part;endosome membrane;Golgi apparatus part;integral to membrane;intracellular membrane-bounded organelle;intracellular organelle;intracellular organelle p…
AQQLQIFNLMK	P97492	0.0371367	cell junction;cell part;cell projection;cell projection part;centrosome;cytoplasm;cytoplasmic part;cytoskeletal part;dendrite;dendritic spine;intracellular membrane-bounded organelle;intracellular non-membrane-bounded organelle;intracellular organelle;intracellular organelle part;intracellular part;macromolecular complex;membrane;membrane-bounded organelle;microtubule;microtubule organizing cente…
AQTAMSETYDFLFK	P56371	0.0226687	cell part;cytoplasm;cytoplasmic membrane-bounded vesicle;cytoplasmic part;cytoplasmic vesicle;cytoplasmic vesicle membrane;cytoplasmic vesicle part;endosome;extracellular membrane-bounded organelle;extracellular organelle;extracellular region part;extracellular vesicular exosome;insulin-responsive compartment;intracellular membrane-bounded organelle;intracellular organelle;intracellular organelle…
ARPGEITGYMATVPGLLK	O35682	0.0746826	cell cortex part;cell junction;cell part;cell projection;cell-cell junction;cortical actin cytoskeleton;cortical cytoskeleton;cytoplasmic part;cytoskeletal part;cytoskeleton;extracellular membrane-bounded organelle;extracellular organelle;extracellular region part;extracellular vesicular exosome;integral to membrane;intracellular non-membrane-bounded organelle;intracellular organelle;intracellula…
ASEWVQQVSGLMDGK	Q8BGQ7	0.0951233	cell part;cytoplasm;extracellular membrane-bounded organelle;extracellular organelle;extracellular region part;extracellular vesicular exosome;intracellular part;membrane;membrane-bounded organelle;membrane-bounded vesicle;organelle;vesicle
ASPALGSGHHDGSGDSLEMSSLDR	Q9CZW5	0.0260505	cell part;cytoplasmic part;extracellular membrane-bounded organelle;extracellular organelle;extracellular region part;extracellular vesicular exosome;integral to membrane;intracellular membrane-bounded organelle;intracellular organelle;intracellular organelle part;intracellular part;intrinsic to membrane;membrane;membrane part;membrane-bounded organelle;membrane-bounded vesicle;mitochondrial memb…
ASPDLVPMGEWTAR	P17426	0.0387614	apical plasma membrane;AP-type membrane coat adaptor complex;basolateral plasma membrane;cell part;cell projection part;clathrin adaptor complex;coated pit;cytoplasmic membrane-bounded vesicle;cytoplasmic part;cytoplasmic vesicle;filopodium tip;intracellular membrane-bounded organelle;intracellular organelle;intracellular part;macromolecular complex;membrane;membrane coat;membrane part;membrane-b…
ASSHTVLMR	A0A1B0GRV0	0.0345413
ATAPQTQHVSPMR	A0A0R4J1E2	0.0343215
ATENDIYNFFSPLNPMR	P70333	0.00629164	cell part;intracellular organelle part;intracellular part;macromolecular complex;membrane;nuclear part;nucleoplasm;organelle part;ribonucleoprotein complex
ATLEMVNHEK	A0A0R4J036	0.0128994
ATSNVFAMFDQSQIQEFK	Q3THE2	0.0694435	actin filament bundle;actomyosin;apical part of cell;brush border;cell part;cell projection;contractile fiber part;cytoplasmic part;cytoskeletal part;extracellular membrane-bounded organelle;extracellular organelle;extracellular region part;extracellular vesicular exosome;intracellular organelle part;intracellular part;macromolecular complex;membrane-bounded organelle;membrane-bounded vesicle;myo…
ATSSSSSSSGVGMSVGQGR	P21619	0.0572704	cell part;cytoskeletal part;envelope;intermediate filament;intracellular membrane-bounded organelle;intracellular organelle;intracellular organelle part;intracellular part;lamin filament;macromolecular complex;membrane;membrane-bounded organelle;nuclear envelope;nuclear inner membrane;nuclear membrane;nuclear part;nucleus;organelle;organelle envelope;organelle inner membrane;organelle membrane;or…
AVAGEFSEPVTLETPAFMFR	Q7TPM6	0.0414003	cell division site part;cell part;cleavage furrow;cytoplasm;cytoplasmic part;cytoskeletal part;intracellular membrane-bounded organelle;intracellular organelle;intracellular organelle part;intracellular part;macromolecular complex;membrane-bounded organelle;microtubule;microtubule organizing center;nucleus;organelle;organelle part;protein complex
AVANETGAFFFLINGPEIMSK	Q01853	0.128812	cell part;chromosomal part;cytoplasm;cytoplasmic part;cytoplasmic ubiquitin ligase complex;cytosol;endoplasmic reticulum;endoplasmic reticulum membrane;endoplasmic reticulum part;ER ubiquitin ligase complex;extracellular membrane-bounded organelle;extracellular organelle;extracellular region part;extracellular vesicular exosome;Hrd1p ubiquitin ligase complex;intracellular membrane-bounded organel…
AVDFQEAQSYADDNSLLFMETSAK	Q9CQD1	0.0498828	actin cytoskeleton;axon;axon part;axon terminus;cell body;cell part;cell projection;cell projection part;clathrin-coated vesicle;coated vesicle;cytoplasm;cytoplasmic membrane-bounded vesicle;cytoplasmic part;cytoplasmic vesicle;cytoplasmic vesicle membrane;cytoplasmic vesicle part;cytoskeleton;cytosol;dendrite;early endosome;endocytic vesicle;endosome;extracellular membrane-bounded organelle;extr…
AVDLIPWMEYEFR	P12960	0.0471523	anchored to membrane;cell part;extracellular membrane-bounded organelle;extracellular organelle;extracellular region part;extracellular vesicular exosome;intrinsic to membrane;membrane;membrane part;membrane-bounded organelle;membrane-bounded vesicle;myelin sheath;organelle;plasma membrane;vesicle
AVDVFFPPEAQNDFPVAMQISEK	Q68FD5	0.0646738	adherens junction;anchoring junction;cell junction;cell part;cell-substrate adherens junction;cell-substrate junction;chromosomal part;clathrin coat;clathrin coat of coated pit;clathrin coat of trans-Golgi network vesicle;clathrin complex;clathrin vesicle coat;clathrin-coated vesicle;coated vesicle;cytoplasm;cytoplasmic membrane-bounded vesicle;cytoplasmic part;cytoplasmic vesicle;cytoplasmic ves…
AVEFQEAQAYADDNSLLFMETSAK	P35278	0.0487639	cell part;cytoplasmic membrane-bounded vesicle;cytoplasmic part;cytoplasmic vesicle;early endosome;early endosome membrane;endocytic vesicle;endosomal part;endosome;endosome membrane;extracellular membrane-bounded organelle;extracellular organelle;extracellular region part;extracellular vesicular exosome;intracellular membrane-bounded organelle;intracellular organelle;intracellular organelle part…
AVGPSSTQLYMVR	Q5SQX6	0.0428792	cell junction;cell part;cell projection;cytoplasm;cytoplasmic part;extracellular membrane-bounded organelle;extracellular organelle;extracellular region part;extracellular vesicular exosome;intracellular part;membrane;membrane-bounded organelle;membrane-bounded vesicle;neuron projection;organelle;perinuclear region of cytoplasm;synapse;vesicle
AVLVDLEPGTMDSVR	P68372	0.0362311	cell part;cytoplasm;cytoskeletal part;extracellular membrane-bounded organelle;extracellular organelle;extracellular region part;extracellular vesicular exosome;intracellular membrane-bounded organelle;intracellular organelle;intracellular organelle part;intracellular part;macromolecular complex;membrane-bounded organelle;membrane-bounded vesicle;microtubule;myelin sheath;nucleus;organelle;organe…
AVMVSNVLLINK	Q9R111	0.0158077	extracellular membrane-bounded organelle;extracellular organelle;extracellular region part;extracellular vesicular exosome;membrane-bounded organelle;membrane-bounded vesicle;organelle;vesicle
AVSSQMIGQK	Q9Z2I9	0.0508366	cell part;cytoplasmic part;extracellular membrane-bounded organelle;extracellular organelle;extracellular region part;extracellular vesicular exosome;intracellular membrane-bounded organelle;intracellular organelle;intracellular part;membrane-bounded organelle;membrane-bounded vesicle;mitochondrion;myelin sheath;organelle;vesicle
AVVTAATMSSR	G5E8D5	0.0711967	cell cortex;cell part;cell projection;cytoplasmic part;dendrite;integral to membrane;integral to plasma membrane;intracellular part;intrinsic to membrane;intrinsic to plasma membrane;macromolecular complex;membrane part;neuron projection;plasma membrane part;protein complex;receptor complex
AYFTSATMIIAIPTGVK	P00397	0.184486	cell part;cytoplasmic part;integral to membrane;intracellular organelle part;intracellular part;intrinsic to membrane;macromolecular complex;membrane;membrane part;mitochondrial inner membrane;mitochondrial membrane;mitochondrial part;organelle inner membrane;organelle membrane;organelle part;protein complex;respiratory chain complex IV
AYVEANQMLGDLIK	G5E8R3	0.00334883	cell part;cytoplasmic part;intracellular membrane-bounded organelle;intracellular organelle;intracellular part;membrane-bounded organelle;mitochondrion;organelle
DAALMVTNDGATILK	P80314	-0.00999056	cell body;cell part;chaperonin-containing T-complex;cytoplasm;cytoplasmic part;cytoskeletal part;cytosolic part;extracellular membrane-bounded organelle;extracellular organelle;extracellular region part;extracellular vesicular exosome;intracellular organelle part;intracellular part;macromolecular complex;membrane-bounded organelle;membrane-bounded vesicle;microtubule;myelin sheath;organelle;organ…
DAGMQLQGYR	P05202	0.022083	cell part;cytoplasmic part;extracellular membrane-bounded organelle;extracellular organelle;extracellular region part;extracellular vesicular exosome;intracellular membrane-bounded organelle;intracellular organelle;intracellular organelle lumen;intracellular organelle part;intracellular part;membrane;membrane-bounded organelle;membrane-bounded vesicle;membrane-enclosed lumen;mitochondrial inner m…
DAIAQAEMDLK	Q3UMR5	0.0993472	calcium channel complex;cation channel complex;cell part;cytoplasmic part;integral to membrane;integral to mitochondrial inner membrane;integral to mitochondrial membrane;integral to organelle membrane;intracellular membrane-bounded organelle;intracellular organelle;intracellular organelle part;intracellular part;intrinsic to membrane;intrinsic to mitochondrial inner membrane;intrinsic to organel…
DAMPSDANLNSINK	P63328	0.0328113	calcineurin complex;cell part;contractile fiber part;cytoplasm;cytoplasmic part;cytosol;intracellular membrane-bounded organelle;intracellular organelle;intracellular organelle part;intracellular part;macromolecular complex;membrane;membrane-bounded organelle;mitochondrion;nuclear part;nucleoplasm;nucleus;organelle;organelle part;plasma membrane;protein complex;protein serine/threonine phosphatas…
DAMQYASESK	Q68FD5	0.0187637	adherens junction;anchoring junction;cell junction;cell part;cell-substrate adherens junction;cell-substrate junction;chromosomal part;clathrin coat;clathrin coat of coated pit;clathrin coat of trans-Golgi network vesicle;clathrin complex;clathrin vesicle coat;clathrin-coated vesicle;coated vesicle;cytoplasm;cytoplasmic membrane-bounded vesicle;cytoplasmic part;cytoplasmic vesicle;cytoplasmic ves…
DANNMPVTAR	Q6GT24	0.0425918	cell part;cytoplasm;cytoplasmic part;cytosol;extracellular membrane-bounded organelle;extracellular organelle;extracellular region part;extracellular space;extracellular vesicular exosome;intracellular membrane-bounded organelle;intracellular organelle;intracellular part;membrane;membrane-bounded organelle;membrane-bounded vesicle;mitochondrion;organelle;vesicle
DASDQNFDYMFK	Q9CZT8	0.045141	cell part;clathrin-coated vesicle;coated vesicle;cytoplasm;cytoplasmic membrane-bounded vesicle;cytoplasmic part;cytoplasmic vesicle;cytoplasmic vesicle membrane;cytoplasmic vesicle part;cytosol;endosome;extracellular membrane-bounded organelle;extracellular organelle;extracellular region part;extracellular vesicular exosome;intracellular membrane-bounded organelle;intracellular organelle;intrace…
DASGMLYNLASAIK	Q9JLM8	0.0950724
DASPGGPGGPGFASTDISMYTLSR	Q8VHW2	0.0606899	alpha-amino-3-hydroxy-5-methyl-4-isoxazolepropionic acid selective glutamate receptor complex;cell junction;cell part;cytoskeletal part;intracellular organelle part;intracellular part;ionotropic glutamate receptor complex;macromolecular complex;membrane;membrane part;organelle part;plasma membrane part;postsynaptic density;postsynaptic membrane;protein complex;receptor complex;synapse part;synapt…
DDKNTMTDSTILLEDVQK	D3YZ62	0.0609863	actomyosin;cell body;cell part;cell projection;cell projection part;cilium;cytoplasm;cytoplasmic membrane-bounded vesicle;cytoplasmic part;cytoplasmic vesicle;cytoskeletal part;cytosol;extracellular membrane-bounded organelle;extracellular organelle;extracellular region part;extracellular vesicular exosome;filopodium tip;Golgi apparatus;intermediate filament;intracellular membrane-bounded organel…
DETMTPSTAFQVK	P12960	-0.00104404	anchored to membrane;cell part;extracellular membrane-bounded organelle;extracellular organelle;extracellular region part;extracellular vesicular exosome;intrinsic to membrane;membrane;membrane part;membrane-bounded organelle;membrane-bounded vesicle;myelin sheath;organelle;plasma membrane;vesicle
DEWGLAAPISPGPLTPMR	A0A668KLC6	0.0376833
DFFSMKPEWENLNQSNVR	Q91V14	0.0497221	cell body;cell part;cell projection part;dendritic shaft;integral to membrane;integral to plasma membrane;intrinsic to membrane;intrinsic to plasma membrane;membrane;membrane part;neuronal cell body;plasma membrane;plasma membrane part
DFMIQGGDFTR	P24369	0.0591713	adherens junction;anchoring junction;cell junction;cell part;cell-substrate adherens junction;cell-substrate junction;cytoplasmic membrane-bounded vesicle;cytoplasmic part;cytoplasmic vesicle;endoplasmic reticulum;endoplasmic reticulum chaperone complex;endoplasmic reticulum lumen;endoplasmic reticulum part;extracellular membrane-bounded organelle;extracellular organelle;extracellular region part…
DFPELTMEVDGK	P50516	0.0502973	apical plasma membrane;cell part;cell projection;cytoplasmic part;cytosol;extracellular membrane-bounded organelle;extracellular organelle;extracellular region part;extracellular vesicular exosome;intracellular membrane-bounded organelle;intracellular organelle;intracellular organelle part;intracellular part;lysosomal membrane;macromolecular complex;membrane;membrane part;membrane-bounded organel…
DFQSGQHVMVR	P46460	0.0226454	cell part;cytoplasm;cytoplasmic part;extracellular membrane-bounded organelle;extracellular organelle;extracellular region part;extracellular vesicular exosome;Golgi apparatus part;Golgi stack;intracellular organelle part;intracellular part;lysosomal membrane;membrane;membrane-bounded organelle;membrane-bounded vesicle;myelin sheath;organelle;organelle membrane;organelle part;plasma membrane;vacu…
DFSISGGELGPTMK	Q99PU5	0.0531675	cell part;cytoplasm;cytoplasmic membrane-bounded vesicle;cytoplasmic part;cytoplasmic vesicle;intracellular membrane-bounded organelle;intracellular organelle;intracellular part;membrane-bounded organelle;membrane-bounded vesicle;organelle;vesicle
DGFIDLMELK	Q8C845	0.0190788
DGMAFNALIHK	Q62261	-0.0095486	axolemma;axon part;cell cortex part;cell part;cell projection membrane;cell projection part;contractile fiber part;cortical cytoskeleton;cuticular plate;cytoplasm;cytoplasmic part;cytoskeletal part;cytoskeleton;extracellular membrane-bounded organelle;extracellular organelle;extracellular region part;extracellular vesicular exosome;intracellular membrane-bounded organelle;intracellular non-membra…
DGQAMLWDLNEGK	P68040	0.0161521	cell body;cell part;cell projection;cytoplasm;cytoplasmic part;cytoskeleton;cytosol;dendrite;extracellular membrane-bounded organelle;extracellular organelle;extracellular region part;extracellular vesicular exosome;intracellular membrane-bounded organelle;intracellular non-membrane-bounded organelle;intracellular organelle;intracellular organelle part;intracellular part;macromolecular complex;me…
DHADSNIVIMLVGNK	P46638	0.000426833	cell junction;cell part;clathrin coated vesicle membrane;clathrin-coated vesicle;coated vesicle;coated vesicle membrane;cytoplasm;cytoplasmic membrane-bounded vesicle;cytoplasmic part;cytoplasmic vesicle;cytoplasmic vesicle membrane;cytoplasmic vesicle part;endocytic vesicle;endocytic vesicle membrane;endosomal part;endosome;endosome membrane;extracellular membrane-bounded organelle;extracellular…
DHGEVGMEEEPFALGAEASNFQQEPIAR	Q8CC35	0.0876853	actin cytoskeleton;actin filament bundle;actomyosin;cell junction;cell part;cell projection;cell projection part;cell-cell junction;cytoplasm;cytoskeletal part;cytoskeleton;dendrite;dendritic spine;intracellular non-membrane-bounded organelle;intracellular organelle;intracellular organelle part;intracellular part;membrane;neuron projection;neuron spine;non-membrane-bounded organelle;occluding jun…
DHGVNSFLVYMAFK	O08553	-0.00232121	axon;axon part;cell body;cell part;cell projection;cell projection part;cytoplasmic part;cytoskeletal part;cytosol;dendrite;extracellular membrane-bounded organelle;extracellular organelle;extracellular region part;extracellular vesicular exosome;growth cone;intracellular membrane-bounded organelle;intracellular organelle;intracellular organelle part;intracellular part;macromolecular complex;memb…
DHSYQEEAAMELK	Q61885	0.0051337	cell part;integral to membrane;intrinsic to membrane;membrane part;myelin sheath
DHVTKPTAMGQGR	E9Q8P8	0.0179538	cell part;cytoplasm;intracellular organelle part;intracellular part;nuclear part;nucleoplasm;organelle part
DIEAMDPSILK	P46460	0.0531728	cell part;cytoplasm;cytoplasmic part;extracellular membrane-bounded organelle;extracellular organelle;extracellular region part;extracellular vesicular exosome;Golgi apparatus part;Golgi stack;intracellular organelle part;intracellular part;lysosomal membrane;membrane;membrane-bounded organelle;membrane-bounded vesicle;myelin sheath;organelle;organelle membrane;organelle part;plasma membrane;vacu…
DIMEDTIEDKLDTK	O08599	0.0523084	cell part;cytoplasm;cytoplasmic membrane-bounded vesicle;cytoplasmic part;cytoplasmic vesicle;cytosol;extracellular membrane-bounded organelle;extracellular organelle;extracellular region part;extracellular vesicular exosome;intracellular membrane-bounded organelle;intracellular organelle;intracellular organelle part;intracellular part;macromolecular complex;membrane;membrane-bounded organelle;me…
DIQIQVMGR	Q9CYT6	0.0266917	cell part;membrane;plasma membrane
DIVMLVTSLGK	O35874	0.0650677	cell body;cell part;cell projection;cell surface;centrosome;cytoplasmic membrane-bounded vesicle;cytoplasmic part;cytoplasmic vesicle;cytoskeletal part;dendrite;extracellular membrane-bounded organelle;extracellular organelle;extracellular region part;extracellular vesicular exosome;integral to membrane;intermediate filament;intracellular membrane-bounded organelle;intracellular non-membrane-boun…
DKEEDMLEVLLDATK	Q8BYI9	0.0467581	cell part;cell surface;cytoplasm;extracellular matrix;extracellular matrix part;extracellular region part;intracellular membrane-bounded organelle;intracellular organelle;intracellular organelle part;intracellular part;membrane part;membrane raft;membrane-bounded organelle;nuclear part;nucleoplasm;nucleus;organelle;organelle part;perineuronal net;proteinaceous extracellular matrix
DKEEDMLEVLLDATKR	Q8BYI9	0.0522331	cell part;cell surface;cytoplasm;extracellular matrix;extracellular matrix part;extracellular region part;intracellular membrane-bounded organelle;intracellular organelle;intracellular organelle part;intracellular part;membrane part;membrane raft;membrane-bounded organelle;nuclear part;nucleoplasm;nucleus;organelle;organelle part;perineuronal net;proteinaceous extracellular matrix
DKSFLAMVVDIVR	Q8K183	0.0510286	cell part;cytoplasm;cytoplasmic part;cytosol;extracellular membrane-bounded organelle;extracellular organelle;extracellular region part;extracellular vesicular exosome;intracellular membrane-bounded organelle;intracellular organelle;intracellular organelle part;intracellular part;membrane-bounded organelle;membrane-bounded vesicle;nuclear part;nucleoplasm;nucleus;organelle;organelle part;vesicle
DLADELALVDVMEDK	P06151	0.0890216	cell part;cell projection part;cytoplasmic part;cytosol;extracellular membrane-bounded organelle;extracellular organelle;extracellular region part;extracellular vesicular exosome;flagellar fibrous sheath;flagellum part;intracellular membrane-bounded organelle;intracellular organelle;intracellular organelle part;intracellular part;membrane;membrane-bounded organelle;membrane-bounded vesicle;microt…
DLAILLGMLDPVEK	Q6GT24	0.0604811	cell part;cytoplasm;cytoplasmic part;cytosol;extracellular membrane-bounded organelle;extracellular organelle;extracellular region part;extracellular space;extracellular vesicular exosome;intracellular membrane-bounded organelle;intracellular organelle;intracellular part;membrane;membrane-bounded organelle;membrane-bounded vesicle;mitochondrion;organelle;vesicle
DLDVAVLVGSMPR	P14152	0.12083	cell part;centrosome;cytoplasm;cytoplasmic part;cytoskeletal part;cytosol;extracellular membrane-bounded organelle;extracellular organelle;extracellular region part;extracellular space;extracellular vesicular exosome;intracellular membrane-bounded organelle;intracellular non-membrane-bounded organelle;intracellular organelle;intracellular organelle part;intracellular part;membrane-bounded organel…
DLEALMLDR	Q9D0F9	0.0492496	actin cytoskeleton;cell part;cytoplasmic part;cytoskeleton;cytosol;extracellular membrane-bounded organelle;extracellular organelle;extracellular region part;extracellular vesicular exosome;intracellular non-membrane-bounded organelle;intracellular organelle;intracellular part;membrane-bounded organelle;membrane-bounded vesicle;non-membrane-bounded organelle;organelle;vesicle
DLLNMYIETEGK	Q61699	0.0400002	cell part;cytoplasm;cytoplasmic part;cytosol;extracellular membrane-bounded organelle;extracellular organelle;extracellular region;extracellular region part;extracellular vesicular exosome;intracellular membrane-bounded organelle;intracellular organelle;intracellular organelle part;intracellular part;membrane-bounded organelle;membrane-bounded vesicle;nuclear part;nucleoplasm;nucleus;organelle;or…
DLLQQMEEGLK	F6RJV6	0.0716663	cell cortex part;cell part;cortical actin cytoskeleton;cortical cytoskeleton;cytoplasm;cytoplasmic part;cytoskeletal part;cytoskeleton;cytosol;intracellular membrane-bounded organelle;intracellular non-membrane-bounded organelle;intracellular organelle;intracellular organelle part;intracellular part;membrane;membrane-bounded organelle;non-membrane-bounded organelle;nucleus;organelle;organelle par…
DLMQTPNFR	E0CXN5	0.0771079	cell part;cytoplasmic part;extracellular membrane-bounded organelle;extracellular organelle;extracellular region part;extracellular vesicular exosome;glycerol-3-phosphate dehydrogenase complex;intracellular membrane-bounded organelle;intracellular organelle;intracellular part;macromolecular complex;membrane-bounded organelle;membrane-bounded vesicle;mitochondrion;organelle;protein complex;vesicle
DLMSWINGIR	A3KGU9	0.0577908	adherens junction;anchoring junction;cell cortex part;cell junction;cell part;cell-cell adherens junction;cell-cell junction;contractile fiber part;cortical cytoskeleton;cuticular plate;cytoplasmic part;cytoskeletal part;cytoskeleton;extracellular membrane-bounded organelle;extracellular organelle;extracellular region part;extracellular vesicular exosome;fascia adherens;intracellular membrane-bou…
DLMVGDEASELR	P61161	0.0397416	actin cap;adherens junction;anchoring junction;Arp2/3 protein complex;cell cortex;cell cortex part;cell junction;cell part;cell projection;cell-substrate adherens junction;cell-substrate junction;cytoplasm;cytoplasmic part;cytoskeletal part;extracellular membrane-bounded organelle;extracellular organelle;extracellular region part;extracellular vesicular exosome;focal adhesion;intracellular organe…
DLNSQADSLMTSSAFDTSQVK	A3KGU9	0.0524489	adherens junction;anchoring junction;cell cortex part;cell junction;cell part;cell-cell adherens junction;cell-cell junction;contractile fiber part;cortical cytoskeleton;cuticular plate;cytoplasmic part;cytoskeletal part;cytoskeleton;extracellular membrane-bounded organelle;extracellular organelle;extracellular region part;extracellular vesicular exosome;fascia adherens;intracellular membrane-bou…
DLNSSIDLQSFMAR	F6SEU4	0.0779876	cell junction;cell part;cell projection part;cytoplasm;dendritic shaft;intracellular part;intrinsic to internal side of plasma membrane;intrinsic to membrane;intrinsic to plasma membrane;membrane;membrane part;plasma membrane part
DLTSWVTEMK	A3KGU9	0.111709	adherens junction;anchoring junction;cell cortex part;cell junction;cell part;cell-cell adherens junction;cell-cell junction;contractile fiber part;cortical cytoskeleton;cuticular plate;cytoplasmic part;cytoskeletal part;cytoskeleton;extracellular membrane-bounded organelle;extracellular organelle;extracellular region part;extracellular vesicular exosome;fascia adherens;intracellular membrane-bou…
DLVTMVEQLAR	P63046	0.102574	cell part;cytoplasm;intracellular part
DLYANNVLSGGTTMYPGIADR	P68033	0.0205141	actin filament;actomyosin, actin part;adherens junction;anchoring junction;blood microparticle;cell junction;cell part;cell-substrate adherens junction;cell-substrate junction;contractile fiber part;cytoplasm;cytoplasmic part;cytoskeletal part;extracellular membrane-bounded organelle;extracellular organelle;extracellular region part;extracellular space;extracellular vesicular exosome;focal adhesi…
DLYANTVLSGGTTMYPGIADR	P63260	0.04441	actin cytoskeleton;blood microparticle;cell part;contractile fiber;contractile fiber part;costamere;cytoplasmic part;cytoskeletal part;cytoskeleton;cytosol;extracellular membrane-bounded organelle;extracellular organelle;extracellular region part;extracellular space;extracellular vesicular exosome;filamentous actin;intracellular membrane-bounded organelle;intracellular non-membrane-bounded organe…
DLYQMSDSQLYEAFTFLK	Q6P1J1	0.0215608	cell body;cell part;cell projection;cytoplasm;dendrite;intracellular part;neuron projection;neuronal cell body
DMGGYSTTTDFIK	Q91VA7	0.0322062	cell part;cytoplasmic part;intracellular membrane-bounded organelle;intracellular organelle;intracellular part;membrane-bounded organelle;mitochondrion;nucleus;organelle
DMIDLEANFEK	K3W4T3	0.0485705	cell part;cytoplasm;cytoplasmic part;extracellular membrane-bounded organelle;extracellular organelle;extracellular region part;extracellular vesicular exosome;Golgi apparatus;integral to membrane;intracellular membrane-bounded organelle;intracellular organelle;intracellular organelle part;intracellular part;intrinsic to membrane;macromolecular complex;membrane;membrane part;membrane-bounded orga…
DMLEASILDTYLGK	P42932	0.0178101	aggresome;cell body;cell part;centrosome;chaperonin-containing T-complex;cytoplasm;cytoplasmic part;cytoskeletal part;cytoskeleton;cytosol;cytosolic part;extracellular membrane-bounded organelle;extracellular organelle;extracellular region part;extracellular vesicular exosome;inclusion body;intermediate filament cytoskeleton;intracellular non-membrane-bounded organelle;intracellular organelle;int…
DMTSEELDDILR	Q8VDN2	0.0343976	apical plasma membrane;basolateral plasma membrane;caveola;cell part;cytoplasmic membrane-bounded vesicle;cytoplasmic part;cytoplasmic vesicle;endoplasmic reticulum;endosome;extracellular membrane-bounded organelle;extracellular organelle;extracellular region part;extracellular vesicular exosome;Golgi apparatus;integral to membrane;intracellular membrane-bounded organelle;intracellular organelle;…
DMTSEQLDEILR	Q6PIE5	0.0411903	caveola;cell part;cell projection;cell projection part;cytoplasm;cytoplasmic part;dendritic spine;endosome;intracellular membrane-bounded organelle;intracellular organelle;intracellular part;macromolecular complex;membrane;membrane part;membrane raft;membrane-bounded organelle;myelin sheath;neuron projection;neuron spine;organelle;plasma membrane;plasma membrane part;protein complex;sarcolemma;so…
DNLTLWTSDMQGDGEEQNK	P62259	0.00465158	adherens junction;anchoring junction;axon;cell junction;cell part;cell projection;cell-substrate adherens junction;cell-substrate junction;cytoplasmic membrane-bounded vesicle;cytoplasmic part;cytoplasmic vesicle;cytoplasmic vesicle membrane;cytoplasmic vesicle part;cytoskeletal part;cytosol;extracellular membrane-bounded organelle;extracellular organelle;extracellular region part;extracellular v…
DNLTLWTSDMQGDGEEQNKEALQDVEDENQ	P62259	0.0716402	adherens junction;anchoring junction;axon;cell junction;cell part;cell projection;cell-substrate adherens junction;cell-substrate junction;cytoplasmic membrane-bounded vesicle;cytoplasmic part;cytoplasmic vesicle;cytoplasmic vesicle membrane;cytoplasmic vesicle part;cytoskeletal part;cytosol;extracellular membrane-bounded organelle;extracellular organelle;extracellular region part;extracellular v…
DSAIQQQVANLQMK	Q9JHU4	0.0390732	cell part;cell projection;centrosome;cytoplasm;cytoplasmic dynein complex;cytoplasmic part;cytoskeletal part;dynein complex;extracellular membrane-bounded organelle;extracellular organelle;extracellular region part;extracellular vesicular exosome;filopodium;intracellular non-membrane-bounded organelle;intracellular organelle;intracellular organelle part;intracellular part;macromolecular complex;m…
DSIVHQAGMLK	Q9CVB6	0.0411863	adherens junction;anchoring junction;Arp2/3 protein complex;cell junction;cell leading edge;cell part;cell projection;cell-substrate adherens junction;cell-substrate junction;cytoplasm;cytoplasmic part;cytoskeletal part;endosome;extracellular membrane-bounded organelle;extracellular organelle;extracellular region part;extracellular vesicular exosome;focal adhesion;Golgi apparatus;intracellular me…
DSNYHLLMSVQESLER	P26443	0.0270296	cell part;cytoplasm;cytoplasmic part;intracellular membrane-bounded organelle;intracellular organelle;intracellular organelle lumen;intracellular organelle part;intracellular part;membrane;membrane-bounded organelle;membrane-enclosed lumen;mitochondrial inner membrane;mitochondrial matrix;mitochondrial membrane;mitochondrial part;mitochondrion;organelle;organelle inner membrane;organelle lumen;or…
DSSDQNFDYMFK	P62823	0.0425746	cell part;clathrin-coated vesicle;coated vesicle;cytoplasmic membrane-bounded vesicle;cytoplasmic part;cytoplasmic vesicle;cytoplasmic vesicle membrane;cytoplasmic vesicle part;cytosol;endosome;intracellular membrane-bounded organelle;intracellular organelle;intracellular organelle part;intracellular part;membrane;membrane-bounded organelle;membrane-bounded vesicle;organelle;organelle membrane;or…
DSTLIMQLLR	P63101	0.108461	adherens junction;anchoring junction;blood microparticle;cell junction;cell leading edge;cell part;cell-substrate adherens junction;cell-substrate junction;cytoplasmic membrane-bounded vesicle;cytoplasmic part;cytoplasmic vesicle;cytoplasmic vesicle membrane;cytoplasmic vesicle part;cytoskeletal part;cytosol;extracellular membrane-bounded organelle;extracellular organelle;extracellular region par…
DTEQVDNWMSK	A3KGU9	0.023686	adherens junction;anchoring junction;cell cortex part;cell junction;cell part;cell-cell adherens junction;cell-cell junction;contractile fiber part;cortical cytoskeleton;cuticular plate;cytoplasmic part;cytoskeletal part;cytoskeleton;extracellular membrane-bounded organelle;extracellular organelle;extracellular region part;extracellular vesicular exosome;fascia adherens;intracellular membrane-bou…
DVLGMQVLR	Q9CPV4	0.0269148	cell part;cytoplasmic part;extracellular membrane-bounded organelle;extracellular organelle;extracellular region part;extracellular vesicular exosome;intracellular membrane-bounded organelle;intracellular organelle;intracellular part;membrane-bounded organelle;membrane-bounded vesicle;mitochondrion;organelle;vesicle
DVLLVAQGEMALEEFLK	Q9JHU4	0.046542	cell part;cell projection;centrosome;cytoplasm;cytoplasmic dynein complex;cytoplasmic part;cytoskeletal part;dynein complex;extracellular membrane-bounded organelle;extracellular organelle;extracellular region part;extracellular vesicular exosome;filopodium;intracellular non-membrane-bounded organelle;intracellular organelle;intracellular organelle part;intracellular part;macromolecular complex;m…
DVSSVELLMNNHQGIK	Q62261	0.0348792	axolemma;axon part;cell cortex part;cell part;cell projection membrane;cell projection part;contractile fiber part;cortical cytoskeleton;cuticular plate;cytoplasm;cytoplasmic part;cytoskeletal part;cytoskeleton;extracellular membrane-bounded organelle;extracellular organelle;extracellular region part;extracellular vesicular exosome;intracellular membrane-bounded organelle;intracellular non-membra…
DVYIVQDLMETDLYK	P63085	-0.0113401	adherens junction;anchoring junction;axon;caveola;cell junction;cell part;cell projection;cell projection cytoplasm;cell projection part;cell-substrate adherens junction;cell-substrate junction;cytoplasm;cytoplasmic part;cytoskeletal part;cytoskeleton;cytosol;dendrite cytoplasm;early endosome;endosome;extracellular membrane-bounded organelle;extracellular organelle;extracellular region part;extra…
DWFIEMPTESK	A0A668KLC6	0.0239048
EAFNMIDQNR	Q3THE2	0.04554	actin filament bundle;actomyosin;apical part of cell;brush border;cell part;cell projection;contractile fiber part;cytoplasmic part;cytoskeletal part;extracellular membrane-bounded organelle;extracellular organelle;extracellular region part;extracellular vesicular exosome;intracellular organelle part;intracellular part;macromolecular complex;membrane-bounded organelle;membrane-bounded vesicle;myo…
EALSIIGDINTTTVSTPMPPPVDDSWLQVQSVPAGR	A0A0J9YUE9	0.0866438
EDGSIIIVPATQTAIVQLLQGEHMLR	Q920I9	0.057763
EDGVTPFMIFFK	P63028	0.0219289	cell part;cytoplasm;cytoplasmic part;endosome;extracellular membrane-bounded organelle;extracellular organelle;extracellular region part;extracellular space;extracellular vesicular exosome;intracellular membrane-bounded organelle;intracellular organelle;intracellular organelle part;intracellular part;late endosome;membrane-bounded organelle;membrane-bounded vesicle;multivesicular body;nuclear par…
EDLTEIRDMLLANK	P14869	0.0513499	adherens junction;anchoring junction;cell junction;cell part;cell projection;cell-substrate adherens junction;cell-substrate junction;cytoplasm;cytosolic large ribosomal subunit;dendrite;extracellular membrane-bounded organelle;extracellular organelle;extracellular region part;extracellular vesicular exosome;focal adhesion;intracellular membrane-bounded organelle;intracellular organelle;intracell…
EDSPQSHVLVMK	Q6PIE5	0.00704875	caveola;cell part;cell projection;cell projection part;cytoplasm;cytoplasmic part;dendritic spine;endosome;intracellular membrane-bounded organelle;intracellular organelle;intracellular part;macromolecular complex;membrane;membrane part;membrane raft;membrane-bounded organelle;myelin sheath;neuron projection;neuron spine;organelle;plasma membrane;plasma membrane part;protein complex;sarcolemma;so…
EDVLTLLLPVMGDSK	Q8VDM4	0.0231444	cell part;extracellular membrane-bounded organelle;extracellular organelle;extracellular region part;extracellular vesicular exosome;intracellular part;macromolecular complex;membrane;membrane-bounded organelle;membrane-bounded vesicle;organelle;proteasome accessory complex;proteasome complex;proteasome regulatory particle;protein complex;vesicle
EEAQMEVEQYR	Q9WTT4	0.0204902	cell part;cytoplasmic membrane-bounded vesicle;cytoplasmic part;cytoplasmic vesicle;cytoplasmic vesicle part;integral to membrane;integral to organelle membrane;integral to synaptic vesicle membrane;intracellular membrane-bounded organelle;intracellular organelle;intracellular organelle part;intracellular part;intrinsic to membrane;intrinsic to organelle membrane;macromolecular complex;melanosome…
EEMELTLVGLQYSGK	Q8VEH3	0.0523504	cell part;cytoplasm;cytoplasmic part;cytoskeletal part;endosomal part;endosome membrane;extracellular membrane-bounded organelle;extracellular organelle;extracellular region part;extracellular vesicular exosome;intracellular organelle part;intracellular part;late endosome membrane;lysosomal membrane;membrane;membrane-bounded organelle;membrane-bounded vesicle;midbody;organelle;organelle membrane;…
EFFDSLNEAIMR	P56564	0.0827875	cell body;cell part;cell periphery;cell projection;cell surface;extracellular matrix part;extracellular region part;fibril;integral to membrane;intrinsic to membrane;membrane;membrane part;neuron projection;neuronal cell body;plasma membrane
EFFLELTMGR	Q5SQX6	0.0402345	cell junction;cell part;cell projection;cytoplasm;cytoplasmic part;extracellular membrane-bounded organelle;extracellular organelle;extracellular region part;extracellular vesicular exosome;intracellular part;membrane;membrane-bounded organelle;membrane-bounded vesicle;neuron projection;organelle;perinuclear region of cytoplasm;synapse;vesicle
EFLPQGPVAMR	A0A0R4J023	0.038827
EFSVYMTK	P05202	0.0576079	cell part;cytoplasmic part;extracellular membrane-bounded organelle;extracellular organelle;extracellular region part;extracellular vesicular exosome;intracellular membrane-bounded organelle;intracellular organelle;intracellular organelle lumen;intracellular organelle part;intracellular part;membrane;membrane-bounded organelle;membrane-bounded vesicle;membrane-enclosed lumen;mitochondrial inner m…
EGMQLISEKPETEAVVK	Q62261	0.025327	axolemma;axon part;cell cortex part;cell part;cell projection membrane;cell projection part;contractile fiber part;cortical cytoskeleton;cuticular plate;cytoplasm;cytoplasmic part;cytoskeletal part;cytoskeleton;extracellular membrane-bounded organelle;extracellular organelle;extracellular region part;extracellular vesicular exosome;intracellular membrane-bounded organelle;intracellular non-membra…
EGNDLYHEMIESGVINLK	P56480	0.0279544	cell part;cell surface;cytoplasmic part;extracellular membrane-bounded organelle;extracellular organelle;extracellular region part;extracellular vesicular exosome;intracellular membrane-bounded organelle;intracellular non-membrane-bounded organelle;intracellular organelle;intracellular organelle part;intracellular part;macromolecular complex;membrane;membrane part;membrane-bounded organelle;membr…
EHGLIFMETSAK	P53994	0.0157285	cell part;cytoplasmic membrane-bounded vesicle;cytoplasmic part;cytoplasmic vesicle;endoplasmic reticulum membrane;endoplasmic reticulum part;endoplasmic reticulum-Golgi intermediate compartment membrane;extracellular membrane-bounded organelle;extracellular organelle;extracellular region part;extracellular vesicular exosome;Golgi apparatus;Golgi apparatus part;Golgi membrane;intracellular membra…
EHINSVSAMK	Q9JHU4	0.03616	cell part;cell projection;centrosome;cytoplasm;cytoplasmic dynein complex;cytoplasmic part;cytoskeletal part;dynein complex;extracellular membrane-bounded organelle;extracellular organelle;extracellular region part;extracellular vesicular exosome;filopodium;intracellular non-membrane-bounded organelle;intracellular organelle;intracellular organelle part;intracellular part;macromolecular complex;m…
EHMIQNEVSILR	Q9JLM8	0.0291607
EHVKPLFNMEDK	Q8R016	0.091575	cell part;cytoplasm;extracellular membrane-bounded organelle;extracellular organelle;extracellular region part;extracellular vesicular exosome;intracellular membrane-bounded organelle;intracellular organelle;intracellular organelle part;intracellular part;membrane-bounded organelle;membrane-bounded vesicle;nuclear part;nucleoplasm;nucleus;organelle;organelle part;vesicle
EHYGNAMQPSIK	Q8BGT8	0.0278421	cell part;cytoplasm;cytoplasmic part;intracellular membrane-bounded organelle;intracellular organelle;intracellular part;membrane-bounded organelle;mitochondrion;organelle
EIQTIMQFGDTEIK	Q8K0U4	0.0605573	extracellular membrane-bounded organelle;extracellular organelle;extracellular region part;extracellular vesicular exosome;membrane-bounded organelle;membrane-bounded vesicle;organelle;vesicle
EITALAPSTMK	P63260	0.0404773	actin cytoskeleton;blood microparticle;cell part;contractile fiber;contractile fiber part;costamere;cytoplasmic part;cytoskeletal part;cytoskeleton;cytosol;extracellular membrane-bounded organelle;extracellular organelle;extracellular region part;extracellular space;extracellular vesicular exosome;filamentous actin;intracellular membrane-bounded organelle;intracellular non-membrane-bounded organe…
EKEQLMASDDFGR	A3KGU9	0.0290779	adherens junction;anchoring junction;cell cortex part;cell junction;cell part;cell-cell adherens junction;cell-cell junction;contractile fiber part;cortical cytoskeleton;cuticular plate;cytoplasmic part;cytoskeletal part;cytoskeleton;extracellular membrane-bounded organelle;extracellular organelle;extracellular region part;extracellular vesicular exosome;fascia adherens;intracellular membrane-bou…
ELAMPGEDLK	Q8BFR5	0.0217253	cell part;cytoplasmic part;extracellular membrane-bounded organelle;extracellular organelle;extracellular region part;extracellular vesicular exosome;intracellular membrane-bounded organelle;intracellular non-membrane-bounded organelle;intracellular organelle;intracellular organelle part;intracellular part;membrane;membrane-bounded organelle;membrane-bounded vesicle;mitochondrial inner membrane;m…
ELGDDSLPSSQFLDGMNYLR	S4R2F3	0.0730198	cell part;contractile fiber part;cytoplasm;cytoplasmic part;intracellular part;M band;membrane;organelle part;perinuclear region of cytoplasm;plasma membrane;Z disc
ELIINEILVMR	G5E884	0.0834949	adherens junction;anchoring junction;axon;cell junction;cell part;cell projection;cell projection part;cell-cell contact zone;cell-cell junction;cell-substrate adherens junction;cell-substrate junction;contractile fiber part;cytoplasm;cytoplasmic part;cytosol;dendrite;focal adhesion;Golgi apparatus;growth cone;intercalated disc;intracellular membrane-bounded organelle;intracellular organelle;intr…
ELIPNIPFQMLLR	G5E8R3	0.0418047	cell part;cytoplasmic part;intracellular membrane-bounded organelle;intracellular organelle;intracellular part;membrane-bounded organelle;mitochondrion;organelle
ELNVMFIETSAK	P35279	0.0457538	cell part;cytoplasmic part;cytoplasmic vesicle;cytosol;extracellular membrane-bounded organelle;extracellular organelle;extracellular region part;extracellular vesicular exosome;Golgi apparatus;Golgi apparatus part;Golgi membrane;intracellular membrane-bounded organelle;intracellular organelle;intracellular organelle part;intracellular part;membrane;membrane-bounded organelle;membrane-bounded ves…
ELSEVKDSLDMEVK	A2ALV3	0.0443818	cell part;cytoplasm;extracellular membrane-bounded organelle;extracellular organelle;extracellular region part;extracellular vesicular exosome;intracellular part;membrane-bounded organelle;membrane-bounded vesicle;organelle;vesicle
ELSVMFIETSAK	P61294	0.0377534	cell part;cytoplasmic membrane-bounded vesicle;cytoplasmic part;cytoplasmic vesicle;Golgi apparatus;Golgi apparatus part;Golgi membrane;intracellular membrane-bounded organelle;intracellular organelle;intracellular organelle part;intracellular part;membrane;membrane-bounded organelle;membrane-bounded vesicle;organelle;organelle membrane;organelle part;vesicle
EMAEAFAGEIPK	P17427	0.0456585	AP-type membrane coat adaptor complex;cell part;clathrin adaptor complex;coated pit;cytoplasmic membrane-bounded vesicle;cytoplasmic part;cytoplasmic vesicle;intracellular membrane-bounded organelle;intracellular organelle;intracellular part;macromolecular complex;membrane;membrane coat;membrane part;membrane-bounded organelle;membrane-bounded vesicle;organelle;plasma membrane;protein complex;sto…
EMDRETLIDVAR	P80317	0.0630426	acrosomal vesicle;cell body;cell part;chaperonin-containing T-complex;cytoplasmic membrane-bounded vesicle;cytoplasmic part;cytoplasmic vesicle;cytoskeletal part;cytosolic part;extracellular membrane-bounded organelle;extracellular organelle;extracellular region part;extracellular vesicular exosome;intracellular membrane-bounded organelle;intracellular organelle;intracellular organelle part;intra…
EMGEAFAADIPR	P17426	0.0465206	apical plasma membrane;AP-type membrane coat adaptor complex;basolateral plasma membrane;cell part;cell projection part;clathrin adaptor complex;coated pit;cytoplasmic membrane-bounded vesicle;cytoplasmic part;cytoplasmic vesicle;filopodium tip;intracellular membrane-bounded organelle;intracellular organelle;intracellular part;macromolecular complex;membrane;membrane coat;membrane part;membrane-b…
EMIFEVLAPLAENDAIK	E9Q912	0.00214333	cell part;cytoplasmic part;cytosol;endoplasmic reticulum;extracellular membrane-bounded organelle;extracellular organelle;extracellular region part;extracellular vesicular exosome;intracellular membrane-bounded organelle;intracellular organelle;intracellular part;membrane-bounded organelle;membrane-bounded vesicle;mitochondrion;organelle;vesicle
EMITLLVAK	Q80TJ1	0.065737	cell junction;cell part;cytoplasmic part;cytoplasmic vesicle;cytoplasmic vesicle membrane;cytoplasmic vesicle part;intracellular organelle;intracellular organelle part;intracellular part;membrane;organelle;organelle membrane;organelle part;synapse;vesicle;vesicle membrane
EMLSSTTYPVVVK	O88935	0.0133743	cell junction;cell part;cell projection;clathrin-coated vesicle;coated vesicle;cytoplasmic membrane-bounded vesicle;cytoplasmic part;cytoplasmic vesicle;cytosol;dendrite;Golgi apparatus;intracellular membrane-bounded organelle;intracellular organelle;intracellular part;membrane-bounded organelle;membrane-bounded vesicle;myelin sheath;neuron projection;organelle;synapse part;synaptic vesicle;vesic…
EMLTLPTFPVVVK	Q64332	0.0338614	cell junction;cell part;clathrin coated vesicle membrane;coated vesicle membrane;cytoplasmic part;cytoplasmic vesicle membrane;cytoplasmic vesicle part;intracellular organelle part;intracellular part;membrane;myelin sheath;organelle membrane;organelle part;synapse;synapse part;synaptic vesicle membrane;vesicle membrane
EMNDAATFYTNR	Q9CYT6	0.0283949	cell part;membrane;plasma membrane
EMQNLSQHGR	Q8K021	0.00529834	cell part;clathrin coated vesicle membrane;clathrin-coated vesicle;coated vesicle;coated vesicle membrane;cytoplasmic membrane-bounded vesicle;cytoplasmic part;cytoplasmic vesicle;cytoplasmic vesicle membrane;cytoplasmic vesicle part;endosomal part;endosome membrane;Golgi apparatus part;integral to membrane;intracellular membrane-bounded organelle;intracellular organelle;intracellular organelle p…
ENGTITAANASTLNDGAAALVLMTAEAAQR	Q8QZT1	0.107651	cell part;cytoplasmic part;extracellular membrane-bounded organelle;extracellular organelle;extracellular region part;extracellular vesicular exosome;intracellular membrane-bounded organelle;intracellular organelle;intracellular organelle lumen;intracellular organelle part;intracellular part;membrane;membrane-bounded organelle;membrane-bounded vesicle;membrane-enclosed lumen;mitochondrial inner m…
ENMAYTVEGIR	Q9DB77	0.0516631	cell part;cytoplasmic part;extracellular membrane-bounded organelle;extracellular organelle;extracellular region part;extracellular vesicular exosome;intracellular membrane-bounded organelle;intracellular organelle;intracellular organelle part;intracellular part;macromolecular complex;membrane;membrane part;membrane-bounded organelle;membrane-bounded vesicle;mitochondrial inner membrane;mitochond…
EPAAETEALLGMDLVR	Q9CZC8	0.0272428	cell part;cytoplasm;intracellular membrane-bounded organelle;intracellular organelle;intracellular organelle part;intracellular part;membrane;membrane-bounded organelle;nuclear membrane;nuclear part;nucleus;organelle;organelle membrane;organelle part
EPITVSSEQMSHFR	P00920	0.0580593	apical part of cell;axon;basolateral plasma membrane;cell part;cell projection;cytoplasm;cytoplasmic part;cytosol;extracellular membrane-bounded organelle;extracellular organelle;extracellular region part;extracellular space;extracellular vesicular exosome;intracellular part;membrane;membrane part;membrane-bounded organelle;membrane-bounded vesicle;microvillus;myelin sheath;neuron projection;orga…
EQLAQQQVHVEMDVAKPDLTAALR	P03995	0.0601904	cell body;cell part;cell projection;cytoplasm;cytoskeletal part;intermediate filament;intracellular organelle part;intracellular part;macromolecular complex;membrane;myelin sheath;organelle part;protein complex
EQLMASDDFGR	A3KGU9	0.0255665	adherens junction;anchoring junction;cell cortex part;cell junction;cell part;cell-cell adherens junction;cell-cell junction;contractile fiber part;cortical cytoskeleton;cuticular plate;cytoplasmic part;cytoskeletal part;cytoskeleton;extracellular membrane-bounded organelle;extracellular organelle;extracellular region part;extracellular vesicular exosome;fascia adherens;intracellular membrane-bou…
EQLMNSSLGSGTASLR	A0A338P6E5	0.0326456
EQLYEMFQNILGIK	Q80TJ1	0.124938	cell junction;cell part;cytoplasmic part;cytoplasmic vesicle;cytoplasmic vesicle membrane;cytoplasmic vesicle part;intracellular organelle;intracellular organelle part;intracellular part;membrane;organelle;organelle membrane;organelle part;synapse;vesicle;vesicle membrane
EQPLDEEMKEAFQNAYLELGGLGER	A0A0G2JGX4	0.0927496
EREMQNLSQHGR	Q8K021	0.00984444	cell part;clathrin coated vesicle membrane;clathrin-coated vesicle;coated vesicle;coated vesicle membrane;cytoplasmic membrane-bounded vesicle;cytoplasmic part;cytoplasmic vesicle;cytoplasmic vesicle membrane;cytoplasmic vesicle part;endosomal part;endosome membrane;Golgi apparatus part;integral to membrane;intracellular membrane-bounded organelle;intracellular organelle;intracellular organelle p…
ERLDQLFEMADQYQYQVVLVEPK	P16330	0.0470347	cell part;cell projection;cytoplasm;cytoplasmic membrane-bounded vesicle;cytoplasmic part;cytoplasmic vesicle;cytoskeletal part;extracellular membrane-bounded organelle;extracellular organelle;extracellular region part;extracellular space;extracellular vesicular exosome;intracellular membrane-bounded organelle;intracellular organelle;intracellular organelle part;intracellular part;macromolecular …
ESSDQNFDYMFK	P63011	0.0477633	acrosomal vesicle;axon;axon part;cell part;cell projection;cell projection part;clathrin-coated vesicle;coated vesicle;cytoplasmic membrane-bounded vesicle;cytoplasmic part;cytoplasmic vesicle;cytoplasmic vesicle membrane;cytoplasmic vesicle part;cytosol;endosome;intracellular membrane-bounded organelle;intracellular organelle;intracellular organelle part;intracellular part;macromolecular complex…
ESTGAQVQVAGDMLPNSTER	P60335	0.061081	cell part;cytoplasm;extracellular membrane-bounded organelle;extracellular organelle;extracellular region part;extracellular vesicular exosome;intracellular membrane-bounded organelle;intracellular organelle;intracellular organelle part;intracellular part;macromolecular complex;membrane;membrane-bounded organelle;membrane-bounded vesicle;nuclear part;nucleoplasm;organelle;organelle part;ribonucle…
ETGWAAPFMR	Q62277	0.055244	cell junction;cell part;cell projection;cell projection part;clathrin coated vesicle membrane;clathrin-coated vesicle;coated vesicle;coated vesicle membrane;cytoplasmic membrane-bounded vesicle;cytoplasmic part;cytoplasmic vesicle;cytoplasmic vesicle membrane;cytoplasmic vesicle part;excitatory synapse;integral to membrane;integral to organelle membrane;integral to synaptic vesicle membrane;intra…
ETVTVLPGASFFSSDESFAMIR	Q9D0K2	0.0798956	cell part;cytoplasmic part;intracellular membrane-bounded organelle;intracellular organelle;intracellular organelle lumen;intracellular organelle part;intracellular part;membrane-bounded organelle;membrane-enclosed lumen;mitochondrial matrix;mitochondrial part;mitochondrion;organelle;organelle lumen;organelle part
EVDEQMLAIQSK	Q9ERD7	0.0447222	axon;cell body;cell part;cell periphery;cell projection;cytoplasm;cytoskeletal part;cytoskeleton;dendrite;extracellular membrane-bounded organelle;extracellular organelle;extracellular region part;extracellular vesicular exosome;intracellular;intracellular membrane-bounded organelle;intracellular non-membrane-bounded organelle;intracellular organelle;intracellular organelle part;intracellular par…
EVDEQMLNVQNK	P68372	0.0498504	cell part;cytoplasm;cytoskeletal part;extracellular membrane-bounded organelle;extracellular organelle;extracellular region part;extracellular vesicular exosome;intracellular membrane-bounded organelle;intracellular organelle;intracellular organelle part;intracellular part;macromolecular complex;membrane-bounded organelle;membrane-bounded vesicle;microtubule;myelin sheath;nucleus;organelle;organe…
EVDEQMLSVQSK	Q9D6F9	0.0510051	axon part;cell body;cell part;cell projection;cell projection part;cilium;cytoplasm;cytoskeletal part;extracellular membrane-bounded organelle;extracellular organelle;extracellular region part;extracellular vesicular exosome;internode region of axon;intracellular membrane-bounded organelle;intracellular organelle;intracellular organelle part;intracellular part;macromolecular complex;membrane-boun…
EVFEMATR	Q9QUI0	0.0419505	adherens junction;anchoring junction;apical junction complex;axon;cell cortex;cell division site part;cell junction;cell part;cell projection;cell projection membrane;cell projection part;cell-cell junction;cell-substrate adherens junction;cell-substrate junction;cleavage furrow;cytoplasmic part;cytoskeleton;cytosol;extracellular membrane-bounded organelle;extracellular organelle;extracellular re…
EVMIVGVGEK	Q8C2Q8	0.0524242	cell part;cytoplasmic part;extracellular membrane-bounded organelle;extracellular organelle;extracellular region part;extracellular vesicular exosome;intracellular membrane-bounded organelle;intracellular organelle;intracellular organelle part;intracellular part;macromolecular complex;membrane;membrane part;membrane-bounded organelle;membrane-bounded vesicle;mitochondrial inner membrane;mitochond…
EYFGGFGEVESIELPMDNK	Q60668	0.0377206	cell part;cytoplasm;extracellular membrane-bounded organelle;extracellular organelle;extracellular region part;extracellular vesicular exosome;intracellular organelle part;intracellular part;macromolecular complex;membrane-bounded organelle;membrane-bounded vesicle;nuclear part;nucleoplasm;organelle;organelle part;ribonucleoprotein complex;vesicle
EYYFAITMER	Q9Z2I9	0.0100939	cell part;cytoplasmic part;extracellular membrane-bounded organelle;extracellular organelle;extracellular region part;extracellular vesicular exosome;intracellular membrane-bounded organelle;intracellular organelle;intracellular part;membrane-bounded organelle;membrane-bounded vesicle;mitochondrion;myelin sheath;organelle;vesicle
FAGQMGIQLFETSAK	Q6PHN9	0.0623117	cell part;cell projection membrane;cell projection part;clathrin-coated endocytic vesicle;clathrin-coated vesicle;coated pit;coated vesicle;cytoplasmic membrane-bounded vesicle;cytoplasmic part;cytoplasmic vesicle;endocytic vesicle;endosomal part;endosome membrane;extracellular membrane-bounded organelle;extracellular organelle;extracellular region part;extracellular vesicular exosome;intercellul…
FAQPGSFEYEYAMR	Q99K48	0.0193414	cell part;intracellular membrane-bounded organelle;intracellular non-membrane-bounded organelle;intracellular organelle;intracellular organelle part;intracellular part;membrane;membrane-bounded organelle;non-membrane-bounded organelle;nuclear body;nuclear matrix;nuclear part;nuclear speck;nucleolus;nucleoplasm;nucleoplasm part;nucleus;organelle;organelle part;paraspeckles
FDDAVVQSDMK	P63017	0.0355039	adherens junction;anchoring junction;blood microparticle;cell junction;cell part;cell-substrate adherens junction;cell-substrate junction;cytoplasmic membrane-bounded vesicle;cytoplasmic part;cytoplasmic vesicle;cytosol;extracellular membrane-bounded organelle;extracellular organelle;extracellular region part;extracellular space;extracellular vesicular exosome;focal adhesion;intracellular;intrace…
FDEILEASDGIMVAR	P52480	0.0459803	cell part;cell projection;cilium;cytoplasm;cytoplasmic part;extracellular matrix;extracellular membrane-bounded organelle;extracellular organelle;extracellular region part;extracellular vesicular exosome;intracellular membrane-bounded organelle;intracellular organelle;intracellular part;membrane;membrane-bounded organelle;membrane-bounded vesicle;mitochondrion;myelin sheath;nucleus;organelle;plas…
FDGGVVIAADMLGSYGSLAR	P99026	0.0213843	cell part;cytoplasm;cytoplasmic part;cytosol;extracellular membrane-bounded organelle;extracellular organelle;extracellular region part;extracellular vesicular exosome;intracellular membrane-bounded organelle;intracellular organelle;intracellular part;macromolecular complex;membrane-bounded organelle;membrane-bounded vesicle;nucleus;organelle;proteasome complex;proteasome core complex;protein com…
FDLSNNHPLGMAIFLK	P19096	0.0607111	cell part;cytoplasm;cytoplasmic membrane-bounded vesicle;cytoplasmic part;cytoplasmic vesicle;extracellular membrane-bounded organelle;extracellular organelle;extracellular region part;extracellular vesicular exosome;glycogen granule;Golgi apparatus;intracellular membrane-bounded organelle;intracellular organelle;intracellular part;melanosome;membrane;membrane-bounded organelle;membrane-bounded v…
FDYVMQFLNK	D3Z7P3	0.0598236	cell part;cytoplasmic part;cytosol;intracellular membrane-bounded organelle;intracellular organelle;intracellular part;membrane-bounded organelle;mitochondrion;organelle
FEAAETLEEAAMR	Q5UE59	0.0211186	axon;cell part;cell projection;cell projection part;ciliary rootlet;cilium part;cytoplasm;cytoplasmic part;cytoplasmic vesicle;cytoskeletal part;intracellular organelle;intracellular organelle part;intracellular part;kinesin complex;macromolecular complex;membrane;membrane-bounded organelle;microtubule associated complex;neuron projection;organelle;organelle part;protein complex;vesicle
FEELNMDLFR	P20029	0.0784815	adherens junction;anchoring junction;cell junction;cell part;cell surface;cell-substrate adherens junction;cell-substrate junction;cytoplasmic membrane-bounded vesicle;cytoplasmic part;cytoplasmic vesicle;endoplasmic reticulum;endoplasmic reticulum chaperone complex;endoplasmic reticulum lumen;endoplasmic reticulum membrane;endoplasmic reticulum part;endoplasmic reticulum-Golgi intermediate compa…
FFGPGEFDPSVDVYAMK	Q80XI4	0.0282058	cell part;cytoplasmic part;endoplasmic reticulum membrane;endoplasmic reticulum part;intracellular organelle part;intracellular part;membrane;membrane part;nuclear part;nucleoplasm;organelle membrane;organelle part;plasma membrane
FFHQMAAEQGQAGR	Q9WU79	0.0603659	cell part;cytoplasmic part;intracellular membrane-bounded organelle;intracellular organelle;intracellular organelle lumen;intracellular organelle part;intracellular part;membrane;membrane-bounded organelle;membrane-enclosed lumen;mitochondrial inner membrane;mitochondrial matrix;mitochondrial membrane;mitochondrial part;mitochondrion;organelle;organelle inner membrane;organelle lumen;organelle me…
FFQPTEMAAQDFFQR	P17426	0.0434945	apical plasma membrane;AP-type membrane coat adaptor complex;basolateral plasma membrane;cell part;cell projection part;clathrin adaptor complex;coated pit;cytoplasmic membrane-bounded vesicle;cytoplasmic part;cytoplasmic vesicle;filopodium tip;intracellular membrane-bounded organelle;intracellular organelle;intracellular part;macromolecular complex;membrane;membrane coat;membrane part;membrane-b…
FFQPTEMASQDFFQR	P17427	0.058798	AP-type membrane coat adaptor complex;cell part;clathrin adaptor complex;coated pit;cytoplasmic membrane-bounded vesicle;cytoplasmic part;cytoplasmic vesicle;intracellular membrane-bounded organelle;intracellular organelle;intracellular part;macromolecular complex;membrane;membrane coat;membrane part;membrane-bounded organelle;membrane-bounded vesicle;organelle;plasma membrane;protein complex;sto…
FGDMQEIIQNFVR	Q9QYG0	0.190205	cell part;cell projection part;centrosome;cytoplasm;cytoplasmic part;cytoskeletal part;extracellular membrane-bounded organelle;extracellular organelle;extracellular region part;extracellular vesicular exosome;Golgi apparatus;growth cone;intracellular membrane-bounded organelle;intracellular non-membrane-bounded organelle;intracellular organelle;intracellular organelle part;intracellular part;mem…
FGIQAQMVTTDFQK	Q9R1P1	0.0413323	actin cytoskeleton;cell part;cytoplasm;cytoplasmic part;cytoskeleton;cytosol;extracellular membrane-bounded organelle;extracellular organelle;extracellular region part;extracellular vesicular exosome;Golgi apparatus;intracellular membrane-bounded organelle;intracellular non-membrane-bounded organelle;intracellular organelle;intracellular part;macromolecular complex;membrane-bounded organelle;memb…
FGQAATMEGIGAIGGTPPAFNRPAPGAEFAPNK	Q99K48	0.0646643	cell part;intracellular membrane-bounded organelle;intracellular non-membrane-bounded organelle;intracellular organelle;intracellular organelle part;intracellular part;membrane;membrane-bounded organelle;non-membrane-bounded organelle;nuclear body;nuclear matrix;nuclear part;nuclear speck;nucleolus;nucleoplasm;nucleoplasm part;nucleus;organelle;organelle part;paraspeckles
FGQAATMEGIGAIGGTPPAFNRPAPGAEFAPNKR	Q99K48	0.068483	cell part;intracellular membrane-bounded organelle;intracellular non-membrane-bounded organelle;intracellular organelle;intracellular organelle part;intracellular part;membrane;membrane-bounded organelle;non-membrane-bounded organelle;nuclear body;nuclear matrix;nuclear part;nuclear speck;nucleolus;nucleoplasm;nucleoplasm part;nucleus;organelle;organelle part;paraspeckles
FGVEQDVDMVFASFIR	P52480	0.0606801	cell part;cell projection;cilium;cytoplasm;cytoplasmic part;extracellular matrix;extracellular membrane-bounded organelle;extracellular organelle;extracellular region part;extracellular vesicular exosome;intracellular membrane-bounded organelle;intracellular organelle;intracellular part;membrane;membrane-bounded organelle;membrane-bounded vesicle;mitochondrion;myelin sheath;nucleus;organelle;plas…
FGVVTEVVMIYDAEK	Q9JII5	0.00425263	cell part;cytoplasm;intracellular membrane-bounded organelle;intracellular organelle;intracellular organelle part;intracellular part;membrane-bounded organelle;nuclear part;nucleoplasm;nucleus;organelle;organelle part
FINMFAVLDELK	Q5SQX6	0.0783885	cell junction;cell part;cell projection;cytoplasm;cytoplasmic part;extracellular membrane-bounded organelle;extracellular organelle;extracellular region part;extracellular vesicular exosome;intracellular part;membrane;membrane-bounded organelle;membrane-bounded vesicle;neuron projection;organelle;perinuclear region of cytoplasm;synapse;vesicle
FIPQMTAGK	A0A0R4J083	0.0757762
FKLEENYNMNDALYK	Q60854	0.0799524	cell part;cytoplasm;extracellular membrane-bounded organelle;extracellular organelle;extracellular region part;extracellular space;extracellular vesicular exosome;intracellular;intracellular part;macromolecular complex;membrane-bounded organelle;membrane-bounded vesicle;organelle;protein complex;vesicle
FLILPDMLK	P62320	0.074112	catalytic step 2 spliceosome;cell part;cytoplasm;cytoplasmic part;cytosol;extracellular membrane-bounded organelle;extracellular organelle;extracellular region part;extracellular vesicular exosome;intracellular membrane-bounded organelle;intracellular organelle;intracellular organelle part;intracellular part;macromolecular complex;membrane-bounded organelle;membrane-bounded vesicle;methylosome;me…
FLMANGQLVK	P50396	0.0375209	cell part;cell projection;cytoplasm;cytoplasmic part;Golgi apparatus;intracellular membrane-bounded organelle;intracellular organelle;intracellular part;macromolecular complex;membrane-bounded organelle;midbody;myelin sheath;neuron projection;organelle;protein complex
FLQDTIEEMALK	Q9Z2I0	0.0821299	cell part;cytoplasmic part;integral to membrane;intracellular membrane-bounded organelle;intracellular organelle;intracellular organelle part;intracellular part;intrinsic to membrane;membrane;membrane part;membrane-bounded organelle;mitochondrial inner membrane;mitochondrial membrane;mitochondrial part;mitochondrion;organelle;organelle inner membrane;organelle membrane;organelle part
FLSQPFQVAEVFTGHMGK	P56480	0.00349684	cell part;cell surface;cytoplasmic part;extracellular membrane-bounded organelle;extracellular organelle;extracellular region part;extracellular vesicular exosome;intracellular membrane-bounded organelle;intracellular non-membrane-bounded organelle;intracellular organelle;intracellular organelle part;intracellular part;macromolecular complex;membrane;membrane part;membrane-bounded organelle;membr…
FLVPDHVNMSELVK	Q91VR7	0.204711	autophagic vacuole;autophagic vacuole membrane;cell part;cytoplasm;cytoplasmic part;cytoplasmic vesicle;cytoskeletal part;cytoskeleton;cytosol;endosome;extrinsic to membrane;intracellular membrane-bounded organelle;intracellular non-membrane-bounded organelle;intracellular organelle;intracellular organelle part;intracellular part;late endosome;macromolecular complex;membrane;membrane part;membran…
FLYYEMGYK	Q64521	0.0158915	cell part;cytoplasmic part;glycerol-3-phosphate dehydrogenase complex;intracellular membrane-bounded organelle;intracellular organelle;intracellular organelle part;intracellular part;macromolecular complex;membrane;membrane-bounded organelle;mitochondrial inner membrane;mitochondrial membrane;mitochondrial part;mitochondrion;organelle;organelle inner membrane;organelle membrane;organelle part;pro…
FMDEFFEQVEEIR	O35526	0.0508488	actomyosin;cell junction;cell part;cell projection;clathrin coated vesicle membrane;clathrin-coated vesicle;coated vesicle;coated vesicle membrane;cytoplasmic membrane-bounded vesicle;cytoplasmic part;cytoplasmic vesicle;cytoplasmic vesicle membrane;cytoplasmic vesicle part;cytoskeletal part;endomembrane system;integral to membrane;intracellular membrane-bounded organelle;intracellular organelle;…
FMELLEPLSER	Q62261	0.0250214	axolemma;axon part;cell cortex part;cell part;cell projection membrane;cell projection part;contractile fiber part;cortical cytoskeleton;cuticular plate;cytoplasm;cytoplasmic part;cytoskeletal part;cytoskeleton;extracellular membrane-bounded organelle;extracellular organelle;extracellular region part;extracellular vesicular exosome;intracellular membrane-bounded organelle;intracellular non-membra…
FMGSSLGSGLGTLGNTIR	Q9QYX7	0.0517991	cell junction;cell part;cytoskeletal part;extracellular membrane-bounded organelle;extracellular organelle;extracellular region part;extracellular vesicular exosome;intracellular organelle part;intracellular part;membrane-bounded organelle;membrane-bounded vesicle;organelle;organelle part;postsynaptic density;presynaptic active zone;synapse;synapse part;vesicle
FNADEFEDMVAEK	I7HLV2	0.021719	cell part;cytoplasmic part;intracellular non-membrane-bounded organelle;intracellular organelle;intracellular part;macromolecular complex;non-membrane-bounded organelle;organelle;ribonucleoprotein complex;ribosome
FQEHLQLQNLGINPANIGFSTLTMESDK	Q68FD5	0.0977504	adherens junction;anchoring junction;cell junction;cell part;cell-substrate adherens junction;cell-substrate junction;chromosomal part;clathrin coat;clathrin coat of coated pit;clathrin coat of trans-Golgi network vesicle;clathrin complex;clathrin vesicle coat;clathrin-coated vesicle;coated vesicle;cytoplasm;cytoplasmic membrane-bounded vesicle;cytoplasmic part;cytoplasmic vesicle;cytoplasmic ves…
FQILEGPPESMGR	P50396	0.0528229	cell part;cell projection;cytoplasm;cytoplasmic part;Golgi apparatus;intracellular membrane-bounded organelle;intracellular organelle;intracellular part;macromolecular complex;membrane-bounded organelle;midbody;myelin sheath;neuron projection;organelle;protein complex
FQQQLEQLNAMGFLNR	Q9QZM0	0.0260642	cell part;cytoplasm;intracellular membrane-bounded organelle;intracellular organelle;intracellular part;membrane;membrane-bounded organelle;nucleus;organelle;plasma membrane
FRPAGAAPRPPPKPM	P62855	0.0437795	cell part;cytosolic small ribosomal subunit;extracellular membrane-bounded organelle;extracellular organelle;extracellular region part;extracellular vesicular exosome;intracellular non-membrane-bounded organelle;intracellular organelle;intracellular organelle part;intracellular part;macromolecular complex;membrane;membrane-bounded organelle;membrane-bounded vesicle;non-membrane-bounded organelle;…
FSMVIDNGIVK	P99029	0.0275313	cell part;cytoplasm;cytoplasmic part;cytoplasmic vesicle;cytosol;extracellular membrane-bounded organelle;extracellular organelle;extracellular region part;extracellular space;extracellular vesicular exosome;intracellular membrane-bounded organelle;intracellular organelle;intracellular organelle lumen;intracellular organelle part;intracellular part;membrane-bounded organelle;membrane-bounded vesi…
FSMVQVWPVR	P50516	0.0429773	apical plasma membrane;cell part;cell projection;cytoplasmic part;cytosol;extracellular membrane-bounded organelle;extracellular organelle;extracellular region part;extracellular vesicular exosome;intracellular membrane-bounded organelle;intracellular organelle;intracellular organelle part;intracellular part;lysosomal membrane;macromolecular complex;membrane;membrane part;membrane-bounded organel…
FSNEEIAMATVTALR	P05064	0.0449387	cell part;contractile fiber part;cytoplasmic part;intracellular part;M band;macromolecular complex;membrane;myelin sheath;organelle part;protein complex;Z disc
FSPLTANLMNLLAENGR	Q9DB20	0.0848149	cell part;cytoplasmic part;extracellular membrane-bounded organelle;extracellular organelle;extracellular region part;extracellular vesicular exosome;intracellular membrane-bounded organelle;intracellular organelle;intracellular organelle part;intracellular part;macromolecular complex;membrane;membrane part;membrane-bounded organelle;membrane-bounded vesicle;mitochondrial membrane part;mitochondr…
FVDGLMIHSGDPVNYYVDTAVR	P62908	0.0232135	adherens junction;anchoring junction;cell junction;cell part;cell projection membrane;cell projection part;cell-substrate adherens junction;cell-substrate junction;cytoplasm;cytoplasmic part;cytoskeletal part;cytosol;cytosolic small ribosomal subunit;extracellular membrane-bounded organelle;extracellular organelle;extracellular region part;extracellular vesicular exosome;focal adhesion;intracellu…
FVEVMTEYNATQSK	P61264	0.128057	cell part;clathrin-coated vesicle;coated vesicle;cytoplasmic membrane-bounded vesicle;cytoplasmic part;cytoplasmic vesicle;endomembrane system;integral to membrane;intracellular membrane-bounded organelle;intracellular organelle;intracellular part;intrinsic to membrane;macromolecular complex;membrane;membrane part;membrane-bounded organelle;membrane-bounded vesicle;organelle;plasma membrane;prote…
FVFSLVDAMNGK	P08249	0.0677417	cell part;cytoplasmic part;extracellular membrane-bounded organelle;extracellular organelle;extracellular region part;extracellular vesicular exosome;intracellular membrane-bounded organelle;intracellular organelle;intracellular organelle lumen;intracellular organelle part;intracellular part;membrane;membrane-bounded organelle;membrane-bounded vesicle;membrane-enclosed lumen;mitochondrial inner m…
FVGGIAQIIAAQEEMLK	E9PUM4	0.017129	adherens junction;anchoring junction;cell junction;cell part;cell projection;cell-cell adherens junction;cell-cell junction;cell-substrate adherens junction;cell-substrate junction;cytoskeleton;fascia adherens;focal adhesion;intracellular non-membrane-bounded organelle;intracellular organelle;intracellular part;non-membrane-bounded organelle;organelle;ruffle;synapse
FVGGIAQIIAAQEEMLKK	E9PUM4	0.0283794	adherens junction;anchoring junction;cell junction;cell part;cell projection;cell-cell adherens junction;cell-cell junction;cell-substrate adherens junction;cell-substrate junction;cytoskeleton;fascia adherens;focal adhesion;intracellular non-membrane-bounded organelle;intracellular organelle;intracellular part;non-membrane-bounded organelle;organelle;ruffle;synapse
FVMQEEFSR	P27773	0.0431396	adherens junction;anchoring junction;cell junction;cell part;cell surface;cell-substrate adherens junction;cell-substrate junction;cytoplasmic membrane-bounded vesicle;cytoplasmic part;cytoplasmic vesicle;endoplasmic reticulum;endoplasmic reticulum lumen;endoplasmic reticulum part;extracellular membrane-bounded organelle;extracellular organelle;extracellular region part;extracellular vesicular ex…
FVMVVDSSNTALR	Q9JME7	0.0157448	cell part;cytoplasm;cytoplasmic part;endoplasmic reticulum;Golgi apparatus;intracellular membrane-bounded organelle;intracellular organelle;intracellular part;membrane-bounded organelle;organelle;perinuclear region of cytoplasm
FVSEMLQK	Q9R111	0.0718341	extracellular membrane-bounded organelle;extracellular organelle;extracellular region part;extracellular vesicular exosome;membrane-bounded organelle;membrane-bounded vesicle;organelle;vesicle
GAAEDGDKLDIGNTEMKLEENK	Q61335	0.0713145	cell part;clathrin-coated vesicle;coated vesicle;cytoplasmic membrane-bounded vesicle;cytoplasmic part;cytoplasmic vesicle;endoplasmic reticulum;endoplasmic reticulum membrane;endoplasmic reticulum part;endoplasmic reticulum-Golgi intermediate compartment membrane;Golgi apparatus part;Golgi cisterna membrane;Golgi membrane;integral to membrane;integral to plasma membrane;intracellular membrane-bo…
GAAGALMVYDITR	Q91V41	0.0314423	cell part;cytoplasmic membrane-bounded vesicle;cytoplasmic part;cytoplasmic vesicle;cytoplasmic vesicle membrane;cytoplasmic vesicle part;early endosome;early endosome membrane;endocytic vesicle;endocytic vesicle membrane;endosomal part;endosome;endosome membrane;extracellular membrane-bounded organelle;extracellular organelle;extracellular region part;extracellular vesicular exosome;Golgi appara…
GAAMVTAVAYR	G3UVV4	0.114344	cell part;cell projection;cilium;cytoplasmic part;cytosol;intracellular membrane-bounded organelle;intracellular organelle;intracellular part;membrane part;membrane raft;membrane-bounded organelle;mitochondrion;organelle
GAGHMVPTDKPR	G3X8T3	0.0256145	cell part;cytoplasmic part;extracellular membrane-bounded organelle;extracellular organelle;extracellular region part;extracellular vesicular exosome;intracellular membrane-bounded organelle;intracellular organelle;intracellular organelle part;intracellular part;membrane;membrane-bounded organelle;membrane-bounded vesicle;mitochondrion;nuclear part;nucleoplasm;organelle;organelle part;vesicle
GAILTTMLATR	P11798	0.135415	cell junction;cell part;cytoplasmic part;intracellular membrane-bounded organelle;intracellular organelle;intracellular part;membrane;membrane-bounded organelle;mitochondrion;nucleus;organelle;presynaptic membrane;synapse part;synaptic membrane
GALVLGYEGWLAGYQMNFETSK	Q60932	0.0535184	cell part;cytoplasmic part;extracellular membrane-bounded organelle;extracellular organelle;extracellular region part;extracellular vesicular exosome;intracellular membrane-bounded organelle;intracellular non-membrane-bounded organelle;intracellular organelle;intracellular organelle part;intracellular part;macromolecular complex;membrane;membrane part;membrane-bounded organelle;membrane-bounded v…
GAMLTHGNVVADFSGFLK	Q91WC3	0.0157309	cell part;cytoplasmic part;endoplasmic reticulum membrane;endoplasmic reticulum part;integral to membrane;intracellular membrane-bounded organelle;intracellular organelle;intracellular organelle part;intracellular part;intrinsic to membrane;membrane;membrane part;membrane-bounded organelle;microbody;microbody membrane;microbody part;mitochondrial membrane;mitochondrial outer membrane;mitochondria…
GASQAGMLAPGTR	Q9DAW9	0.0268901	actin cytoskeleton;adherens junction;anchoring junction;cell junction;cell part;cell-substrate adherens junction;cell-substrate junction;cytoplasm;cytoskeleton;focal adhesion;intracellular non-membrane-bounded organelle;intracellular organelle;intracellular part;non-membrane-bounded organelle;organelle
GDIPDLTQAPSSLMETLEQHLNTLEGK	Q61548	0.060805	AP-2 adaptor complex;AP-type membrane coat adaptor complex;cell part;clathrin adaptor complex;cytoplasmic part;cytoplasmic vesicle part;intracellular organelle part;intracellular part;macromolecular complex;membrane part;organelle part;plasma membrane part;protein complex
GDMANSSIEFHPKPQQQR	A2ALL9	0.0322888	cell part;cytoplasmic part;Golgi apparatus;integral to membrane;intracellular membrane-bounded organelle;intracellular organelle;intracellular part;intrinsic to membrane;membrane;membrane part;membrane-bounded organelle;organelle;plasma membrane;vesicle
GEDMPADILTQILK	Q9WVK8	0.0455086	cell part;cytoplasmic part;endoplasmic reticulum membrane;endoplasmic reticulum part;integral to membrane;intracellular organelle part;intracellular part;intrinsic to membrane;membrane;membrane part;organelle membrane;organelle part
GELASYDMQLR	Q91VA7	0.0237341	cell part;cytoplasmic part;intracellular membrane-bounded organelle;intracellular organelle;intracellular part;membrane-bounded organelle;mitochondrion;nucleus;organelle
GELVPLDTVLDMLR	Q9R0Y5	0.0718825	axoneme part;cell part;cell projection part;cytoplasm;extracellular membrane-bounded organelle;extracellular organelle;extracellular region part;extracellular vesicular exosome;intracellular part;membrane;membrane-bounded organelle;membrane-bounded vesicle;organelle;organelle part;outer dense fiber;plasma membrane;vesicle
GFDPSSPVLHELTFQAMSYDLLPIENDVYK	O08599	0.0813475	cell part;cytoplasm;cytoplasmic membrane-bounded vesicle;cytoplasmic part;cytoplasmic vesicle;cytosol;extracellular membrane-bounded organelle;extracellular organelle;extracellular region part;extracellular vesicular exosome;intracellular membrane-bounded organelle;intracellular organelle;intracellular organelle part;intracellular part;macromolecular complex;membrane;membrane-bounded organelle;me…
GFDVFNALDLMENK	O70310	0.0310187	actin cytoskeleton;cell junction;cell part;cytoplasm;cytoplasmic part;cytoskeleton;cytosol;extrinsic to membrane;intracellular non-membrane-bounded organelle;intracellular organelle;intracellular part;membrane;membrane part;non-membrane-bounded organelle;organelle;plasma membrane
GFFVQPTVFSNVTDEMR	P24549	0.0307859	cell part;cytoplasm;extracellular membrane-bounded organelle;extracellular organelle;extracellular region part;extracellular vesicular exosome;intracellular membrane-bounded organelle;intracellular organelle;intracellular part;membrane-bounded organelle;membrane-bounded vesicle;nucleus;organelle;vesicle
GFIGPGIDVPAPDMSTGER	P26443	0.0467763	cell part;cytoplasm;cytoplasmic part;intracellular membrane-bounded organelle;intracellular organelle;intracellular organelle lumen;intracellular organelle part;intracellular part;membrane;membrane-bounded organelle;membrane-enclosed lumen;mitochondrial inner membrane;mitochondrial matrix;mitochondrial membrane;mitochondrial part;mitochondrion;organelle;organelle inner membrane;organelle lumen;or…
GFLGVMPAYSAAEDALTTK	O54983	0.00639042	cell part;cytoplasm;cytoplasmic part;extracellular membrane-bounded organelle;extracellular organelle;extracellular region part;extracellular vesicular exosome;intracellular membrane-bounded organelle;intracellular organelle;intracellular part;membrane-bounded organelle;membrane-bounded vesicle;mitochondrion;nucleus;organelle;vesicle
GFPGYMYTDLATIYER	P62814	0.0256888	cell part;cell projection;cytoplasm;cytoplasmic membrane-bounded vesicle;cytoplasmic part;cytoplasmic vesicle;cytosol;endomembrane system;extracellular membrane-bounded organelle;extracellular organelle;extracellular region part;extracellular vesicular exosome;integral to membrane;intracellular membrane-bounded organelle;intracellular organelle;intracellular organelle part;intracellular part;intr…
GFQQILAGEYDHLPEQAFYMVGPIEEAVAK	P56480	0.0525213	cell part;cell surface;cytoplasmic part;extracellular membrane-bounded organelle;extracellular organelle;extracellular region part;extracellular vesicular exosome;intracellular membrane-bounded organelle;intracellular non-membrane-bounded organelle;intracellular organelle;intracellular organelle part;intracellular part;macromolecular complex;membrane;membrane part;membrane-bounded organelle;membr…
GFYYLMQELPQER	A0A0R4J083	0.0286697
GGKPEPPAMPQPVPTA	P62908	0.0314115	adherens junction;anchoring junction;cell junction;cell part;cell projection membrane;cell projection part;cell-substrate adherens junction;cell-substrate junction;cytoplasm;cytoplasmic part;cytoskeletal part;cytosol;cytosolic small ribosomal subunit;extracellular membrane-bounded organelle;extracellular organelle;extracellular region part;extracellular vesicular exosome;focal adhesion;intracellu…
GGQVVNLMNQR	Q3UHJ0	0.200156	axon part;cell leading edge;cell part;cell projection part;clathrin-coated vesicle;coated pit;coated vesicle;cytoplasmic membrane-bounded vesicle;cytoplasmic part;cytoplasmic vesicle;extrinsic to membrane;extrinsic to plasma membrane;intracellular membrane-bounded organelle;intracellular organelle;intracellular part;membrane part;membrane-bounded organelle;membrane-bounded vesicle;organelle;plasm…
GHMLADVVAIIGTQDIVFGEIDR	Q91WD5	0.0276303	cell part;cytoplasmic part;intracellular membrane-bounded organelle;intracellular organelle;intracellular organelle part;intracellular part;macromolecular complex;membrane part;membrane-bounded organelle;mitochondrial membrane part;mitochondrial part;mitochondrial respiratory chain complex I;mitochondrion;NADH dehydrogenase complex;nuclear part;nucleoplasm;organelle;organelle part;protein complex…
GHVFEESQVAGTPMFVVK	P58252	0.0475639	aggresome;cell part;cytoplasm;extracellular membrane-bounded organelle;extracellular organelle;extracellular region part;extracellular vesicular exosome;inclusion body;intracellular part;macromolecular complex;membrane;membrane-bounded organelle;membrane-bounded vesicle;organelle;plasma membrane;polysome;ribonucleoprotein complex;vesicle
GILAADESVGSMAK	P05063	0.110117	axon;cell part;cell projection;cytoplasmic part;extracellular membrane-bounded organelle;extracellular organelle;extracellular region part;extracellular vesicular exosome;intracellular membrane-bounded organelle;intracellular organelle;intracellular part;membrane-bounded organelle;membrane-bounded vesicle;mitochondrion;neuron projection;organelle;vesicle
GIQEEMEALVK	O08553	0.0480186	axon;axon part;cell body;cell part;cell projection;cell projection part;cytoplasmic part;cytoskeletal part;cytosol;dendrite;extracellular membrane-bounded organelle;extracellular organelle;extracellular region part;extracellular vesicular exosome;growth cone;intracellular membrane-bounded organelle;intracellular organelle;intracellular organelle part;intracellular part;macromolecular complex;memb…
GISDLAQHYLMR	P80318	0.0181394	cell body;cell part;chaperonin-containing T-complex;cytoplasm;cytoplasmic part;cytoskeletal part;cytosolic part;extracellular membrane-bounded organelle;extracellular organelle;extracellular region part;extracellular vesicular exosome;intracellular organelle part;intracellular part;macromolecular complex;membrane;membrane-bounded organelle;membrane-bounded vesicle;microtubule;myelin sheath;organe…
GITWGEDTLMEYLENPK	P62897	0.0689497	cell part;cytoplasmic part;cytosol;intracellular organelle part;intracellular part;membrane part;membrane-enclosed lumen;mitochondrial intermembrane space;mitochondrial part;myelin sheath;organelle envelope lumen;organelle part;respiratory chain
GKEHMIQNEVSILR	Q9JLM8	0.0376913
GKMELQETIK	Q9CQZ5	0.0395404	cell part;cytoplasmic part;intracellular membrane-bounded organelle;intracellular organelle;intracellular organelle part;intracellular part;macromolecular complex;membrane;membrane part;membrane-bounded organelle;mitochondrial membrane;mitochondrial membrane part;mitochondrial part;mitochondrial respiratory chain complex I;mitochondrion;NADH dehydrogenase complex;organelle;organelle membrane;orga…
GLEILTDMSRPVQLSDR	P80315	0.0529342	cell body;cell part;centrosome;chaperonin-containing T-complex;cytoplasm;cytoplasmic membrane-bounded vesicle;cytoplasmic part;cytoplasmic vesicle;cytoskeletal part;cytosolic part;extracellular membrane-bounded organelle;extracellular organelle;extracellular region part;extracellular vesicular exosome;intracellular membrane-bounded organelle;intracellular non-membrane-bounded organelle;intracellu…
GLTPTGMLPSGVLAGGR	E0CZ78	0.0222271	calcineurin complex;cell part;intracellular part;macromolecular complex;protein complex;protein serine/threonine phosphatase complex
GLTPTGMLPSGVLSGGK	P63328	0.0313401	calcineurin complex;cell part;contractile fiber part;cytoplasm;cytoplasmic part;cytosol;intracellular membrane-bounded organelle;intracellular organelle;intracellular organelle part;intracellular part;macromolecular complex;membrane;membrane-bounded organelle;mitochondrion;nuclear part;nucleoplasm;nucleus;organelle;organelle part;plasma membrane;protein complex;protein serine/threonine phosphatas…
GLVMVKPGSIQPHQK	Q8BFR5	0.0396676	cell part;cytoplasmic part;extracellular membrane-bounded organelle;extracellular organelle;extracellular region part;extracellular vesicular exosome;intracellular membrane-bounded organelle;intracellular non-membrane-bounded organelle;intracellular organelle;intracellular organelle part;intracellular part;membrane;membrane-bounded organelle;membrane-bounded vesicle;mitochondrial inner membrane;m…
GMALYEEEQVER	P47708	0.0390356	cell junction;cell part;cell projection;clathrin coated vesicle membrane;coated vesicle membrane;cytoplasmic membrane-bounded vesicle;cytoplasmic part;cytoplasmic vesicle;cytoplasmic vesicle membrane;cytoplasmic vesicle part;cytosol;extrinsic to membrane;intracellular membrane-bounded organelle;intracellular organelle;intracellular organelle part;intracellular part;macromolecular complex;membrane…
GMEDLIPLVNR	A0A0J9YUE9	0.0678846
GMGGAFVLVLYDEIK	P48962	0.0495765	cell part;cytoplasmic part;integral to membrane;intracellular membrane-bounded organelle;intracellular organelle;intracellular organelle part;intracellular part;intrinsic to membrane;membrane;membrane part;membrane-bounded organelle;mitochondrial inner membrane;mitochondrial membrane;mitochondrial outer membrane;mitochondrial part;mitochondrion;myelin sheath;nucleus;organelle;organelle inner memb…
GMGGAFVLVLYDEIKK	P48962	0.0563803	cell part;cytoplasmic part;integral to membrane;intracellular membrane-bounded organelle;intracellular organelle;intracellular organelle part;intracellular part;intrinsic to membrane;membrane;membrane part;membrane-bounded organelle;mitochondrial inner membrane;mitochondrial membrane;mitochondrial outer membrane;mitochondrial part;mitochondrion;myelin sheath;nucleus;organelle;organelle inner memb…
GMSIFLDILR	Q8BG18	0.0857926	cell part;cytoplasm;intracellular membrane-bounded organelle;intracellular organelle;intracellular organelle part;intracellular part;membrane-bounded organelle;nuclear part;nucleoplasm;nucleus;organelle;organelle part
GMSLNLEPDNVGVVVFGNDK	Q03265	0.075986	cell part;cytoplasmic part;extracellular membrane-bounded organelle;extracellular organelle;extracellular region part;extracellular vesicular exosome;intracellular membrane-bounded organelle;intracellular organelle;intracellular organelle part;intracellular part;macromolecular complex;membrane;membrane part;membrane-bounded organelle;membrane-bounded vesicle;mitochondrial inner membrane;mitochond…
GMTTVDDFFQGTK	E9PWE8	0.018576	cell part;cytoplasm;intracellular part
GMYDGPVYEVPATPK	Q6P1J1	0.0105731	cell body;cell part;cell projection;cytoplasm;dendrite;intracellular part;neuron projection;neuronal cell body
GNAMVEEGHFAAEDVK	A3KGU9	0.0285014	adherens junction;anchoring junction;cell cortex part;cell junction;cell part;cell-cell adherens junction;cell-cell junction;contractile fiber part;cortical cytoskeleton;cuticular plate;cytoplasmic part;cytoskeletal part;cytoskeleton;extracellular membrane-bounded organelle;extracellular organelle;extracellular region part;extracellular vesicular exosome;fascia adherens;intracellular membrane-bou…
GNDMQVGTYIEK	Q91VD9	0.0209335	cell part;cytoplasmic part;intracellular membrane-bounded organelle;intracellular organelle;intracellular organelle part;intracellular part;macromolecular complex;membrane part;membrane-bounded organelle;membrane-enclosed lumen;mitochondrial intermembrane space;mitochondrial membrane part;mitochondrial part;mitochondrial respiratory chain complex I;mitochondrion;myelin sheath;NADH dehydrogenase c…
GPAGVELNSMQPVK	P32037	0.0331468	acrosomal membrane;cell part;cytoplasm;cytoplasmic part;cytoplasmic vesicle membrane;cytoplasmic vesicle part;extracellular membrane-bounded organelle;extracellular organelle;extracellular region part;extracellular vesicular exosome;integral to membrane;integral to plasma membrane;intracellular organelle part;intracellular part;intrinsic to membrane;intrinsic to plasma membrane;membrane;membrane …
GPAPSPMPQSR	Q68FG2	0.0331281	apical plasma membrane;cell body;cell cortex part;cell junction;cell part;cytoplasm;cytoplasmic part;cytoskeletal part;extracellular region part;extracellular space;intracellular organelle part;intracellular part;membrane;membrane part;neuronal cell body;organelle part;photoreceptor inner segment;plasma membrane;plasma membrane part;spectrin
GPDWILGEMK	D3YUM1	0.0415986	cell part;cytoplasmic part;intracellular membrane-bounded organelle;intracellular organelle;intracellular organelle part;intracellular part;macromolecular complex;membrane;membrane part;membrane-bounded organelle;mitochondrial inner membrane;mitochondrial membrane;mitochondrial membrane part;mitochondrial part;mitochondrial respiratory chain complex I;mitochondrion;NADH dehydrogenase complex;orga…
GPGYPQAEALLAEAMLK	A2ALV3	0.0991079	cell part;cytoplasm;extracellular membrane-bounded organelle;extracellular organelle;extracellular region part;extracellular vesicular exosome;intracellular part;membrane-bounded organelle;membrane-bounded vesicle;organelle;vesicle
GPMQLSADAR	Q7TSJ2	0.0253859	cell part;cytoplasmic part;cytoskeletal part;Golgi apparatus;intracellular membrane-bounded organelle;intracellular organelle;intracellular organelle part;intracellular part;macromolecular complex;membrane-bounded organelle;microtubule;organelle;organelle part;perinuclear region of cytoplasm;protein complex
GQTSGQIVMPR	Q9D892	0.0275023	cell part;cytoplasm;intracellular part
GRPGPVAGHSQMPR	Q3UPL0	0.0202598	cell part;coated vesicle;coated vesicle membrane;cytoplasm;cytoplasmic membrane-bounded vesicle;cytoplasmic part;cytoplasmic vesicle;cytoplasmic vesicle membrane;cytoplasmic vesicle part;endoplasmic reticulum;endoplasmic reticulum exit site;endoplasmic reticulum membrane;endoplasmic reticulum part;ER to Golgi transport vesicle;ER to Golgi transport vesicle membrane;intracellular membrane-bounded …
GSDVIIMLVGNK	P35279	0.0469091	cell part;cytoplasmic part;cytoplasmic vesicle;cytosol;extracellular membrane-bounded organelle;extracellular organelle;extracellular region part;extracellular vesicular exosome;Golgi apparatus;Golgi apparatus part;Golgi membrane;intracellular membrane-bounded organelle;intracellular organelle;intracellular organelle part;intracellular part;membrane;membrane-bounded organelle;membrane-bounded ves…
GSFGELALMYNTPR	P31324	0.0450984	cAMP-dependent protein kinase complex;cell part;cell projection;cell projection part;centrosome;cytoplasm;cytoplasmic part;cytoskeletal part;dendritic shaft;dendritic spine;extracellular membrane-bounded organelle;extracellular organelle;extracellular region part;extracellular vesicular exosome;intracellular non-membrane-bounded organelle;intracellular organelle;intracellular organelle part;intra…
GSMAGSTGVHDTVVNQLLSK	P46460	0.0625657	cell part;cytoplasm;cytoplasmic part;extracellular membrane-bounded organelle;extracellular organelle;extracellular region part;extracellular vesicular exosome;Golgi apparatus part;Golgi stack;intracellular organelle part;intracellular part;lysosomal membrane;membrane;membrane-bounded organelle;membrane-bounded vesicle;myelin sheath;organelle;organelle membrane;organelle part;plasma membrane;vacu…
GSNDMQYQHVIETLIGK	P80316	0.00922533	cell body;cell part;centrosome;chaperonin-containing T-complex;cytoplasm;cytoplasmic part;cytoskeletal part;cytosolic part;extracellular membrane-bounded organelle;extracellular organelle;extracellular region part;extracellular vesicular exosome;intracellular non-membrane-bounded organelle;intracellular organelle;intracellular organelle part;intracellular part;macromolecular complex;membrane-boun…
GSPMEISLPIALSK	P24527	0.0422853	cell part;cytoplasm;extracellular membrane-bounded organelle;extracellular organelle;extracellular region part;extracellular vesicular exosome;intracellular organelle part;intracellular part;membrane-bounded organelle;membrane-bounded vesicle;nuclear part;nucleoplasm;organelle;organelle part;vesicle
GSVHDFPEFDANQDAEALYTAMK	P14824	0.0917445	adherens junction;anchoring junction;cell junction;cell part;cell-substrate adherens junction;cell-substrate junction;cytoplasmic membrane-bounded vesicle;cytoplasmic part;cytoplasmic vesicle;cytosol;endosomal part;endosome membrane;extracellular membrane-bounded organelle;extracellular organelle;extracellular region part;extracellular vesicular exosome;focal adhesion;intracellular membrane-bound…
GTGSVVGELMYK	Q8BH59	0.0451508	cell part;cytoplasmic part;integral to membrane;intracellular membrane-bounded organelle;intracellular organelle;intracellular organelle part;intracellular part;intrinsic to membrane;membrane;membrane part;membrane-bounded organelle;mitochondrial inner membrane;mitochondrial membrane;mitochondrial part;mitochondrion;myelin sheath;organelle;organelle inner membrane;organelle membrane;organelle part
GTMGLQVGASKPDENPTINLQFK	Q8R2R9	0.0878421	AP-type membrane coat adaptor complex;cell part;clathrin adaptor complex;cytoplasmic part;cytoplasmic vesicle membrane;cytoplasmic vesicle part;Golgi apparatus;intracellular membrane-bounded organelle;intracellular organelle;intracellular organelle part;intracellular part;macromolecular complex;membrane;membrane part;membrane-bounded organelle;organelle;organelle membrane;organelle part;protein c…
GTQLLEIYALEIQMYTAQK	P61202	0.02031	cell part;cytoplasm;intracellular membrane-bounded organelle;intracellular organelle;intracellular organelle part;intracellular part;macromolecular complex;membrane-bounded organelle;nuclear part;nucleus;organelle;organelle part;protein complex;signalosome
GTTASQMAQALALDK	Q60854	0.0756065	cell part;cytoplasm;extracellular membrane-bounded organelle;extracellular organelle;extracellular region part;extracellular space;extracellular vesicular exosome;intracellular;intracellular part;macromolecular complex;membrane-bounded organelle;membrane-bounded vesicle;organelle;protein complex;vesicle
GVAINMVTEEDKR	P60843	0.038323	cell part;cytoplasm;extracellular membrane-bounded organelle;extracellular organelle;extracellular region part;extracellular vesicular exosome;intracellular non-membrane-bounded organelle;intracellular organelle;intracellular organelle part;intracellular part;membrane;membrane-bounded organelle;membrane-bounded vesicle;non-membrane-bounded organelle;nuclear part;nucleolus;organelle;organelle part…
GVAPLWMR	G5E902	0.0424317	cell part;cytoplasmic part;extracellular membrane-bounded organelle;extracellular organelle;extracellular region part;extracellular vesicular exosome;integral to membrane;intracellular membrane-bounded organelle;intracellular organelle;intracellular organelle part;intracellular part;intrinsic to membrane;membrane;membrane part;membrane-bounded organelle;membrane-bounded vesicle;mitochondrial inne…
GVDIVMDPLGGSDTAK	Q62465	0.0152263	cell part;cytoplasmic part;extracellular membrane-bounded organelle;extracellular organelle;extracellular region part;extracellular vesicular exosome;intracellular organelle part;intracellular part;membrane;membrane-bounded organelle;membrane-bounded vesicle;mitochondrial membrane;mitochondrial outer membrane;mitochondrial part;organelle;organelle membrane;organelle outer membrane;organelle part;…
GVEIEGPLSAQTNWDIAHMISGFE	P99026	0.0579614	cell part;cytoplasm;cytoplasmic part;cytosol;extracellular membrane-bounded organelle;extracellular organelle;extracellular region part;extracellular vesicular exosome;intracellular membrane-bounded organelle;intracellular organelle;intracellular part;macromolecular complex;membrane-bounded organelle;membrane-bounded vesicle;nucleus;organelle;proteasome complex;proteasome core complex;protein com…
GVGDGTVSWGLEDDEDMTLTR	Q9D2M8	0.0496357	cell part;cytoplasm;extracellular membrane-bounded organelle;extracellular organelle;extracellular region part;extracellular vesicular exosome;intracellular membrane-bounded organelle;intracellular organelle;intracellular part;macromolecular complex;membrane-bounded organelle;membrane-bounded vesicle;nucleus;organelle;protein complex;UBC13-MMS2 complex;ubiquitin conjugating enzyme complex;vesicle
GVGSNAATSQMAGGYS	Q9DCU2	0.0191515	cell part;compact myelin;extracellular membrane-bounded organelle;extracellular organelle;extracellular region part;extracellular vesicular exosome;integral to membrane;intrinsic to membrane;membrane part;membrane raft;membrane-bounded organelle;membrane-bounded vesicle;organelle;vesicle
GVIDMGNSLIER	A3KGU9	0.0925719	adherens junction;anchoring junction;cell cortex part;cell junction;cell part;cell-cell adherens junction;cell-cell junction;contractile fiber part;cortical cytoskeleton;cuticular plate;cytoplasmic part;cytoskeletal part;cytoskeleton;extracellular membrane-bounded organelle;extracellular organelle;extracellular region part;extracellular vesicular exosome;fascia adherens;intracellular membrane-bou…
GVLHQVMVPDSEALR	Q5U458	0.0353499	cell part;cytoplasmic part;extracellular membrane-bounded organelle;extracellular organelle;extracellular region part;extracellular vesicular exosome;intracellular membrane-bounded organelle;intracellular organelle;intracellular organelle part;intracellular part;membrane;membrane-bounded organelle;membrane-bounded vesicle;mitochondrial inner membrane;mitochondrial membrane;mitochondrial part;mito…
GVMLAVDAVIAELK	P63038	0.0424789	cell part;cell surface;coated pit;coated vesicle;cyclin-dependent protein kinase activating kinase holoenzyme complex;cytoplasm;cytoplasmic membrane-bounded vesicle;cytoplasmic part;cytoplasmic vesicle;cytosol;early endosome;endosome;extracellular membrane-bounded organelle;extracellular organelle;extracellular region part;extracellular space;extracellular vesicular exosome;intracellular membrane…
GVMLAVDAVIAELKK	P63038	0.0362552	cell part;cell surface;coated pit;coated vesicle;cyclin-dependent protein kinase activating kinase holoenzyme complex;cytoplasm;cytoplasmic membrane-bounded vesicle;cytoplasmic part;cytoplasmic vesicle;cytosol;early endosome;endosome;extracellular membrane-bounded organelle;extracellular organelle;extracellular region part;extracellular space;extracellular vesicular exosome;intracellular membrane…
GVNAIVYMIDAADR	Q9CQW2	0.0651478	cell part;cytoplasm;cytoplasmic part;cytoskeletal part;endosomal part;endosome membrane;extracellular membrane-bounded organelle;extracellular organelle;extracellular region part;extracellular vesicular exosome;intracellular organelle part;intracellular part;late endosome membrane;lysosomal membrane;membrane;membrane-bounded organelle;membrane-bounded vesicle;midbody;organelle;organelle membrane;…
GVQPHVVEMDR	Q9DC07	0.0131798	cell part;cytoplasm;intracellular part
GWEEGVAQMSVGQR	P26883	0.0399734	axon part;axon terminus;cell part;cell projection part;contractile fiber part;cytoplasm;cytoplasmic part;cytosol;endoplasmic reticulum membrane;endoplasmic reticulum part;extracellular membrane-bounded organelle;extracellular organelle;extracellular region part;extracellular vesicular exosome;intracellular organelle part;intracellular part;membrane;membrane part;membrane-bounded organelle;membran…
GWEFMWNER	P30275	0.0282841	cell part;cytoplasmic part;extracellular membrane-bounded organelle;extracellular organelle;extracellular region part;extracellular vesicular exosome;intracellular membrane-bounded organelle;intracellular organelle;intracellular organelle part;intracellular part;membrane;membrane-bounded organelle;membrane-bounded vesicle;mitochondrial inner membrane;mitochondrial membrane;mitochondrial part;mito…
GWLTINNIGIMK	A0A0J9YUE9	0.0388401
GYGFGMVK	J3QMG3	0.0401638	cell part;cytoplasmic part;intracellular membrane-bounded organelle;intracellular organelle;intracellular organelle part;intracellular part;membrane;membrane-bounded organelle;mitochondrial membrane;mitochondrial outer membrane;mitochondrial part;mitochondrion;organelle;organelle membrane;organelle outer membrane;organelle part;outer membrane
HAAYSVGWEMAPAGAPGPGR	G3UYZ1	0.0359518	axon;cell part;cell projection;extracellular membrane-bounded organelle;extracellular organelle;extracellular region part;extracellular vesicular exosome;integral to membrane;intrinsic to membrane;membrane part;membrane-bounded organelle;membrane-bounded vesicle;neuron projection;organelle;synapse;vesicle
HDEAWMILK	Q8BG39	0.00233919	acrosomal vesicle;cell junction;cell part;clathrin coated vesicle membrane;clathrin-coated vesicle;coated vesicle;coated vesicle membrane;cytoplasmic membrane-bounded vesicle;cytoplasmic part;cytoplasmic vesicle;cytoplasmic vesicle membrane;cytoplasmic vesicle part;integral to membrane;intracellular membrane-bounded organelle;intracellular organelle;intracellular organelle part;intracellular part…
HDLVMNVYR	P19096	0.0366783	cell part;cytoplasm;cytoplasmic membrane-bounded vesicle;cytoplasmic part;cytoplasmic vesicle;extracellular membrane-bounded organelle;extracellular organelle;extracellular region part;extracellular vesicular exosome;glycogen granule;Golgi apparatus;intracellular membrane-bounded organelle;intracellular organelle;intracellular part;melanosome;membrane;membrane-bounded organelle;membrane-bounded v…
HEALMSDLSAYGSSIQALR	A3KGU9	0.0419987	adherens junction;anchoring junction;cell cortex part;cell junction;cell part;cell-cell adherens junction;cell-cell junction;contractile fiber part;cortical cytoskeleton;cuticular plate;cytoplasmic part;cytoskeletal part;cytoskeleton;extracellular membrane-bounded organelle;extracellular organelle;extracellular region part;extracellular vesicular exosome;fascia adherens;intracellular membrane-bou…
HEIIQTLQMTDGLIPLEIR	P17563	0.0528672	cell part;cytoplasmic part;cytosol;extracellular membrane-bounded organelle;extracellular organelle;extracellular region part;extracellular space;extracellular vesicular exosome;intracellular non-membrane-bounded organelle;intracellular organelle;intracellular organelle part;intracellular part;membrane;membrane-bounded organelle;membrane-bounded vesicle;non-membrane-bounded organelle;nuclear part…
HEMLPEFYK	Q6ZQ38	0.0147367	cell part;cullin-RING ubiquitin ligase complex;cytoplasm;extracellular membrane-bounded organelle;extracellular organelle;extracellular region part;extracellular vesicular exosome;intracellular membrane-bounded organelle;intracellular organelle;intracellular organelle part;intracellular part;macromolecular complex;membrane;membrane-bounded organelle;membrane-bounded vesicle;nuclear part;nucleopla…
HFVGMLPEK	Q9R0P5	0.0358086	cell cortex part;cell part;cortical actin cytoskeleton;cortical cytoskeleton;cytoplasm;cytoplasmic part;cytoskeletal part;cytoskeleton;extracellular membrane-bounded organelle;extracellular organelle;extracellular region part;extracellular vesicular exosome;intracellular non-membrane-bounded organelle;intracellular organelle;intracellular organelle part;intracellular part;membrane-bounded organel…
HGIVEDWDLMER	Q99JY9	0.101593	actin filament;adherens junction;anchoring junction;Arp2/3 protein complex;brush border;cell junction;cell part;cell projection;cell-cell junction;cell-substrate adherens junction;cell-substrate junction;cytoplasmic part;cytoskeletal part;excitatory synapse;extracellular membrane-bounded organelle;extracellular organelle;extracellular region part;extracellular vesicular exosome;focal adhesion;Gol…
HIGLVYSGMGPDYR	P49722	0.0292388	cell part;cytoplasmic mRNA processing body;cytoplasmic part;cytosol;extracellular membrane-bounded organelle;extracellular organelle;extracellular region part;extracellular vesicular exosome;intracellular membrane-bounded organelle;intracellular non-membrane-bounded organelle;intracellular organelle;intracellular part;macromolecular complex;membrane-bounded organelle;membrane-bounded vesicle;non-…
HIMSTTNVR	Q3TXX4	0.0270899	axon;cell junction;cell part;cell projection;cerebellar mossy fiber;clathrin coated vesicle membrane;clathrin-coated vesicle;coated vesicle;coated vesicle membrane;cytoplasmic membrane-bounded vesicle;cytoplasmic part;cytoplasmic vesicle;cytoplasmic vesicle membrane;cytoplasmic vesicle part;excitatory synapse;integral to membrane;intracellular membrane-bounded organelle;intracellular organelle;in…
HIVLSGGSTMYPGLPSR	P61161	0.00423921	actin cap;adherens junction;anchoring junction;Arp2/3 protein complex;cell cortex;cell cortex part;cell junction;cell part;cell projection;cell-substrate adherens junction;cell-substrate junction;cytoplasm;cytoplasmic part;cytoskeletal part;extracellular membrane-bounded organelle;extracellular organelle;extracellular region part;extracellular vesicular exosome;focal adhesion;intracellular organe…
HLANATTDLMK	Q8VE33	0.0143148
HLDYLIQATNETNVNIPQMADTLFER	Q61548	0.0713343	AP-2 adaptor complex;AP-type membrane coat adaptor complex;cell part;clathrin adaptor complex;cytoplasmic part;cytoplasmic vesicle part;intracellular organelle part;intracellular part;macromolecular complex;membrane part;organelle part;plasma membrane part;protein complex
HLEGLSEEAIMELNLPTGIPIVYELDK	Q9DBJ1	0.0326947	cell part;cytoplasm;cytoplasmic part;cytosol;extracellular membrane-bounded organelle;extracellular organelle;extracellular region part;extracellular vesicular exosome;intracellular part;membrane;membrane-bounded organelle;membrane-bounded vesicle;myelin sheath;organelle;vesicle
HNPVFGVMS	Q99JY9	0.012942	actin filament;adherens junction;anchoring junction;Arp2/3 protein complex;brush border;cell junction;cell part;cell projection;cell-cell junction;cell-substrate adherens junction;cell-substrate junction;cytoplasmic part;cytoskeletal part;excitatory synapse;extracellular membrane-bounded organelle;extracellular organelle;extracellular region part;extracellular vesicular exosome;focal adhesion;Gol…
HPMDTEITK	P17427	0.0124597	AP-type membrane coat adaptor complex;cell part;clathrin adaptor complex;coated pit;cytoplasmic membrane-bounded vesicle;cytoplasmic part;cytoplasmic vesicle;intracellular membrane-bounded organelle;intracellular organelle;intracellular part;macromolecular complex;membrane;membrane coat;membrane part;membrane-bounded organelle;membrane-bounded vesicle;organelle;plasma membrane;protein complex;sto…
HQAFMAELAANK	Q68FG2	0.193587	apical plasma membrane;cell body;cell cortex part;cell junction;cell part;cytoplasm;cytoplasmic part;cytoskeletal part;extracellular region part;extracellular space;intracellular organelle part;intracellular part;membrane;membrane part;neuronal cell body;organelle part;photoreceptor inner segment;plasma membrane;plasma membrane part;spectrin
HQAFMAELASNK	Q62261	0.163326	axolemma;axon part;cell cortex part;cell part;cell projection membrane;cell projection part;contractile fiber part;cortical cytoskeleton;cuticular plate;cytoplasm;cytoplasmic part;cytoskeletal part;cytoskeleton;extracellular membrane-bounded organelle;extracellular organelle;extracellular region part;extracellular vesicular exosome;intracellular membrane-bounded organelle;intracellular non-membra…
HVAVTNMNEHSSR	Q61768	0.00375993	cell part;cell projection;cell projection part;ciliary rootlet;cilium part;cytoplasm;cytoplasmic membrane-bounded vesicle;cytoplasmic part;cytoplasmic vesicle;cytoskeletal part;cytosol;endocytic vesicle;intracellular membrane-bounded organelle;intracellular organelle;intracellular organelle part;intracellular part;kinesin complex;macromolecular complex;membrane;membrane-bounded organelle;membrane…
HVQSMYEEAYSDYLK	A0A0G2JDX4	0.0267699
HWSDMLANPR	P46096	0.0287733	cell junction;cell part;cell projection;chromaffin granule membrane;clathrin coated vesicle membrane;clathrin-coated vesicle;coated vesicle;coated vesicle membrane;cytoplasm;cytoplasmic membrane-bounded vesicle;cytoplasmic part;cytoplasmic vesicle;cytoplasmic vesicle membrane;cytoplasmic vesicle part;dense core granule;excitatory synapse;integral to membrane;intracellular membrane-bounded organel…
HYGPGWVSMANAGK	P24369	0.0222304	adherens junction;anchoring junction;cell junction;cell part;cell-substrate adherens junction;cell-substrate junction;cytoplasmic membrane-bounded vesicle;cytoplasmic part;cytoplasmic vesicle;endoplasmic reticulum;endoplasmic reticulum chaperone complex;endoplasmic reticulum lumen;endoplasmic reticulum part;extracellular membrane-bounded organelle;extracellular organelle;extracellular region part…
IAEMGKPVLGENNR	Q8K596	0.0412846	cell part;integral to membrane;intrinsic to membrane;membrane part
IAENNDLLWMDYHQK	O08539	0.0250288	axon;axon part;axon terminus;cell part;cell projection;cell projection part;cerebellar mossy fiber;clathrin-coated vesicle;coated vesicle;contractile fiber part;cytoplasm;cytoplasmic membrane-bounded vesicle;cytoplasmic part;cytoplasmic vesicle;cytoskeletal part;I band;initial segment;intracellular membrane-bounded organelle;intracellular organelle;intracellular organelle part;intracellular part;…
IAESVEMLILGR	P32037	0.0934197	acrosomal membrane;cell part;cytoplasm;cytoplasmic part;cytoplasmic vesicle membrane;cytoplasmic vesicle part;extracellular membrane-bounded organelle;extracellular organelle;extracellular region part;extracellular vesicular exosome;integral to membrane;integral to plasma membrane;intracellular organelle part;intracellular part;intrinsic to membrane;intrinsic to plasma membrane;membrane;membrane …
IAFIMDESNVLDSGFLER	Q9JHU4	0.0699555	cell part;cell projection;centrosome;cytoplasm;cytoplasmic dynein complex;cytoplasmic part;cytoskeletal part;dynein complex;extracellular membrane-bounded organelle;extracellular organelle;extracellular region part;extracellular vesicular exosome;filopodium;intracellular non-membrane-bounded organelle;intracellular organelle;intracellular organelle part;intracellular part;macromolecular complex;m…
IALMPLFQAEK	Q9ERS2	0.0812228	cell part;cytoplasm;cytoplasmic part;extracellular membrane-bounded organelle;extracellular organelle;extracellular region part;extracellular vesicular exosome;integral to membrane;intracellular membrane-bounded organelle;intracellular organelle;intracellular organelle part;intracellular part;intrinsic to membrane;macromolecular complex;membrane part;membrane-bounded organelle;membrane-bounded ve…
IAPAFSSMSNK	A0A498WGD8	0.0614056
IAPALISSGISVVEQEKLDNLMLELDGTENK	P17183	0.0953404	cell body;cell part;cytoplasm;cytoplasmic part;cytosolic part;extracellular membrane-bounded organelle;extracellular organelle;extracellular region part;extracellular space;extracellular vesicular exosome;intracellular;intracellular part;macromolecular complex;membrane;membrane-bounded organelle;membrane-bounded vesicle;myelin sheath;neuronal cell body;organelle;perikaryon;phosphopyruvate hydrata…
IASQMITEGR	O88544	0.0314056	cell junction;cell part;clathrin-coated vesicle;coated vesicle;cytoplasmic membrane-bounded vesicle;cytoplasmic part;cytoplasmic vesicle;extracellular membrane-bounded organelle;extracellular organelle;extracellular region part;extracellular vesicular exosome;intracellular membrane-bounded organelle;intracellular organelle;intracellular organelle part;intracellular part;macromolecular complex;mem…
IDAMHGVVGPYVK	Q9D0F9	0.0840496	actin cytoskeleton;cell part;cytoplasmic part;cytoskeleton;cytosol;extracellular membrane-bounded organelle;extracellular organelle;extracellular region part;extracellular vesicular exosome;intracellular non-membrane-bounded organelle;intracellular organelle;intracellular part;membrane-bounded organelle;membrane-bounded vesicle;non-membrane-bounded organelle;organelle;vesicle
IDDLQMVLNQTEDHR	K3W4T3	0.0537778	cell part;cytoplasm;cytoplasmic part;extracellular membrane-bounded organelle;extracellular organelle;extracellular region part;extracellular vesicular exosome;Golgi apparatus;integral to membrane;intracellular membrane-bounded organelle;intracellular organelle;intracellular organelle part;intracellular part;intrinsic to membrane;macromolecular complex;membrane;membrane part;membrane-bounded orga…
IDEVEEMLTNNR	Q91WD5	0.031928	cell part;cytoplasmic part;intracellular membrane-bounded organelle;intracellular organelle;intracellular organelle part;intracellular part;macromolecular complex;membrane part;membrane-bounded organelle;mitochondrial membrane part;mitochondrial part;mitochondrial respiratory chain complex I;mitochondrion;NADH dehydrogenase complex;nuclear part;nucleoplasm;organelle;organelle part;protein complex…
IDGVEQLNNILVIGMTNRPDLIDEALLRPGR	P46460	0.114619	cell part;cytoplasm;cytoplasmic part;extracellular membrane-bounded organelle;extracellular organelle;extracellular region part;extracellular vesicular exosome;Golgi apparatus part;Golgi stack;intracellular organelle part;intracellular part;lysosomal membrane;membrane;membrane-bounded organelle;membrane-bounded vesicle;myelin sheath;organelle;organelle membrane;organelle part;plasma membrane;vacu…
IDKTDYMVGSYGPR	Q99PT1	0.0317296	cell part;cytoplasm;extracellular membrane-bounded organelle;extracellular organelle;extracellular region part;extracellular vesicular exosome;immunological synapse;intracellular membrane-bounded organelle;intracellular organelle;intracellular part;membrane;membrane part;membrane-bounded organelle;membrane-bounded vesicle;nucleus;organelle;plasma membrane part;vesicle
IDMNLTDLLGELQR	E9Q1S3	0.0330955	cell part;coated vesicle;COPII vesicle coat;cytoplasmic membrane-bounded vesicle;cytoplasmic part;cytoplasmic vesicle;cytoplasmic vesicle part;ER to Golgi transport vesicle;Golgi apparatus part;Golgi membrane;intracellular membrane-bounded organelle;intracellular organelle;intracellular organelle part;intracellular part;macromolecular complex;membrane;membrane coat;membrane part;membrane-bounded …
IDSLMDEIAFLK	P08551	0.0652886	axon;axon part;cell part;cell projection;cell projection part;cytoplasm;cytoplasmic part;cytoskeletal part;cytosolic part;growth cone;intermediate filament;intracellular organelle part;intracellular part;macromolecular complex;myelin sheath;neurofilament;neuron projection;organelle part;protein complex;site of polarized growth;TSC1-TSC2 complex
IEDLGAAMEEALILDNK	A3KGU9	0.0185116	adherens junction;anchoring junction;cell cortex part;cell junction;cell part;cell-cell adherens junction;cell-cell junction;contractile fiber part;cortical cytoskeleton;cuticular plate;cytoplasmic part;cytoskeletal part;cytoskeleton;extracellular membrane-bounded organelle;extracellular organelle;extracellular region part;extracellular vesicular exosome;fascia adherens;intracellular membrane-bou…
IENISNLHQLQMLELGSNR	Q3UM45	0.0568519	cell part;chromosome;extracellular membrane-bounded organelle;extracellular organelle;extracellular region part;extracellular vesicular exosome;intracellular membrane-bounded organelle;intracellular non-membrane-bounded organelle;intracellular organelle;intracellular part;membrane-bounded organelle;membrane-bounded vesicle;non-membrane-bounded organelle;nucleus;organelle;vesicle
IENPNQFVPLYTDPQEVLDMR	Q9QYB8	0.0898175	cell part;cytoplasmic membrane-bounded vesicle;cytoplasmic part;cytoplasmic vesicle;cytoskeletal part;F-actin capping protein complex;intracellular membrane-bounded organelle;intracellular organelle;intracellular organelle part;intracellular part;macromolecular complex;membrane;membrane-bounded organelle;membrane-bounded vesicle;organelle;organelle part;plasma membrane;protein complex;vesicle
IETIEVMEDR	A2AL12	0.0280451
IGDPNPWLQIDLMK	O54991	0.0314473	axon part;cell part;cell projection part;integral to membrane;intrinsic to membrane;membrane;membrane part;myelin sheath;paranode region of axon;plasma membrane
IGEHTPSALAIMENANVLAR	P05064	0.117679	cell part;contractile fiber part;cytoplasmic part;intracellular part;M band;macromolecular complex;membrane;myelin sheath;organelle part;protein complex;Z disc
IGLGTDVAGGYSYSMLDAIR	Q9R111	0.13051	extracellular membrane-bounded organelle;extracellular organelle;extracellular region part;extracellular vesicular exosome;membrane-bounded organelle;membrane-bounded vesicle;organelle;vesicle
IGNTGGMLDNILASK	Q3V117	0.07029	cell part;cytoplasm;cytoplasmic part;extracellular membrane-bounded organelle;extracellular organelle;extracellular region part;extracellular vesicular exosome;intracellular;intracellular membrane-bounded organelle;intracellular organelle;intracellular organelle part;intracellular part;membrane;membrane-bounded organelle;membrane-bounded vesicle;mitochondrion;nuclear part;nucleoplasm;organelle;or…
IGQGASGTVYTAMDVATGQEVAIK	G5E884	0.0274976	adherens junction;anchoring junction;axon;cell junction;cell part;cell projection;cell projection part;cell-cell contact zone;cell-cell junction;cell-substrate adherens junction;cell-substrate junction;contractile fiber part;cytoplasm;cytoplasmic part;cytosol;dendrite;focal adhesion;Golgi apparatus;growth cone;intercalated disc;intracellular membrane-bounded organelle;intracellular organelle;intr…
IHISDVMPTDLPGLEDLGVQPTPLELK	A0A0R3P9C8	0.0847514
IHLMQNGK	P46096	0.0433839	cell junction;cell part;cell projection;chromaffin granule membrane;clathrin coated vesicle membrane;clathrin-coated vesicle;coated vesicle;coated vesicle membrane;cytoplasm;cytoplasmic membrane-bounded vesicle;cytoplasmic part;cytoplasmic vesicle;cytoplasmic vesicle membrane;cytoplasmic vesicle part;dense core granule;excitatory synapse;integral to membrane;intracellular membrane-bounded organel…
IHQIEYAMEAVK	Q9R1P4	0.0655604	cell part;centrosome;cytoplasm;cytoplasmic part;cytoskeletal part;cytosol;extracellular membrane-bounded organelle;extracellular organelle;extracellular region part;extracellular vesicular exosome;intracellular membrane-bounded organelle;intracellular non-membrane-bounded organelle;intracellular organelle;intracellular organelle part;intracellular part;macromolecular complex;membrane-bounded orga…
IIEVVDAIMTTAQSHQR	Q8C605	0.0865444	6-phosphofructokinase complex;cell part;cytoplasmic part;cytosol;cytosolic part;extracellular membrane-bounded organelle;extracellular organelle;extracellular region part;extracellular vesicular exosome;intracellular membrane-bounded organelle;intracellular organelle;intracellular part;macromolecular complex;membrane;membrane-bounded organelle;membrane-bounded vesicle;nucleus;organelle;protein co…
IIGLDQVAGMSETALPGAFK	Q8VDD5	0.0517386	actin cytoskeleton;actin filament bundle;actomyosin;actomyosin contractile ring;adherens junction;anchoring junction;brush border;cell cortex;cell cortex part;cell division site part;cell junction;cell leading edge;cell part;cell projection;cell-cell adherens junction;cell-cell junction;cleavage furrow;contractile ring;cortical cytoskeleton;cytoplasm;cytoplasmic part;cytoskeletal part;cytoskeleto…
IIMLFTDGGEER	O08532	0.0302537	calcium channel complex;cation channel complex;cell part;cytoplasmic part;endoplasmic reticulum;extracellular membrane-bounded organelle;extracellular organelle;extracellular region part;extracellular vesicular exosome;intracellular membrane-bounded organelle;intracellular organelle;intracellular part;ion channel complex;macromolecular complex;membrane part;membrane-bounded organelle;membrane-bou…
IIVMSFPVDSVDIGFR	Q80TZ3	0.0472396	synapse
IKDLLQQMEEGLK	F6RJV6	0.0885567	cell cortex part;cell part;cortical actin cytoskeleton;cortical cytoskeleton;cytoplasm;cytoplasmic part;cytoskeletal part;cytoskeleton;cytosol;intracellular membrane-bounded organelle;intracellular non-membrane-bounded organelle;intracellular organelle;intracellular organelle part;intracellular part;membrane;membrane-bounded organelle;non-membrane-bounded organelle;nucleus;organelle;organelle par…
ILATGANVILTTGGIDDMYLK	P11983	0.052359	acrosomal vesicle;cell body;cell part;centrosome;chaperonin-containing T-complex;chromatin;chromosomal part;cytoplasmic membrane-bounded vesicle;cytoplasmic part;cytoplasmic vesicle;cytoskeletal part;cytosolic part;extracellular membrane-bounded organelle;extracellular organelle;extracellular region part;extracellular vesicular exosome;Golgi apparatus;heterochromatin;intracellular membrane-bounde…
ILAVNSVGLEDVMHEDAVAALK	A0A338P6E5	0.0524613
ILGLGDLGVYGMGIPVGK	Q99KE1	0.014987	cell part;cytoplasmic part;intracellular membrane-bounded organelle;intracellular organelle;intracellular organelle lumen;intracellular organelle part;intracellular part;membrane-bounded organelle;membrane-enclosed lumen;mitochondrial matrix;mitochondrial part;mitochondrion;organelle;organelle lumen;organelle part
ILLTEPPMNPTK	P61161	0.0510542	actin cap;adherens junction;anchoring junction;Arp2/3 protein complex;cell cortex;cell cortex part;cell junction;cell part;cell projection;cell-substrate adherens junction;cell-substrate junction;cytoplasm;cytoplasmic part;cytoskeletal part;extracellular membrane-bounded organelle;extracellular organelle;extracellular region part;extracellular vesicular exosome;focal adhesion;intracellular organe…
ILMLGLDAAGK	P62331	0.0206524	adherens junction;anchoring junction;cell cortex;cell division site part;cell junction;cell part;cell projection;cell projection membrane;cell projection part;cell-substrate adherens junction;cell-substrate junction;cleavage furrow;cytoplasm;cytoplasmic membrane-bounded vesicle;cytoplasmic part;cytoplasmic vesicle;early endosome;endocytic vesicle;endosomal part;endosome;endosome membrane;extracel…
ILMQYQAR	F6SEU4	0.022008	cell junction;cell part;cell projection part;cytoplasm;dendritic shaft;intracellular part;intrinsic to internal side of plasma membrane;intrinsic to membrane;intrinsic to plasma membrane;membrane;membrane part;plasma membrane part
ILMVGLDAAGK	P84078	0.051495	adherens junction;anchoring junction;cell junction;cell leading edge;cell part;cell projection;cell-substrate adherens junction;cell-substrate junction;contractile fiber part;cytoplasmic part;cytoskeletal part;cytosol;endomembrane system;extracellular membrane-bounded organelle;extracellular organelle;extracellular region part;extracellular vesicular exosome;focal adhesion;Golgi apparatus;intrace…
ILMWTELIR	Q8K3J1	0.0109703	cell part;cytoplasmic part;intracellular membrane-bounded organelle;intracellular organelle;intracellular organelle part;intracellular part;macromolecular complex;membrane part;membrane-bounded organelle;mitochondrial membrane part;mitochondrial part;mitochondrial respiratory chain complex I;mitochondrion;NADH dehydrogenase complex;organelle;organelle part;protein complex;respiratory chain comple…
ILQNIQVFDFTFSPEEMK	Q9JII6	0.0360566	apical plasma membrane;cell part;cytoplasmic part;cytosol;extracellular membrane-bounded organelle;extracellular organelle;extracellular region part;extracellular space;extracellular vesicular exosome;intracellular part;membrane part;membrane-bounded organelle;membrane-bounded vesicle;organelle;plasma membrane part;vesicle
ILVAGDSMDSVK	P17426	0.0406058	apical plasma membrane;AP-type membrane coat adaptor complex;basolateral plasma membrane;cell part;cell projection part;clathrin adaptor complex;coated pit;cytoplasmic membrane-bounded vesicle;cytoplasmic part;cytoplasmic vesicle;filopodium tip;intracellular membrane-bounded organelle;intracellular organelle;intracellular part;macromolecular complex;membrane;membrane coat;membrane part;membrane-b…
ILVAGDTMDSVK	P17427	0.0462862	AP-type membrane coat adaptor complex;cell part;clathrin adaptor complex;coated pit;cytoplasmic membrane-bounded vesicle;cytoplasmic part;cytoplasmic vesicle;intracellular membrane-bounded organelle;intracellular organelle;intracellular part;macromolecular complex;membrane;membrane coat;membrane part;membrane-bounded organelle;membrane-bounded vesicle;organelle;plasma membrane;protein complex;sto…
IMDPNIVGNEHYDVAR	P56480	0.0280605	cell part;cell surface;cytoplasmic part;extracellular membrane-bounded organelle;extracellular organelle;extracellular region part;extracellular vesicular exosome;intracellular membrane-bounded organelle;intracellular non-membrane-bounded organelle;intracellular organelle;intracellular organelle part;intracellular part;macromolecular complex;membrane;membrane part;membrane-bounded organelle;membr…
IMDYSLLLGVHNIDQQER	F8WHW6	0.0606256
IMEGPAFNFLDAPAVR	Q9D051	0.05579	cell part;cytoplasmic part;extracellular membrane-bounded organelle;extracellular organelle;extracellular region part;extracellular vesicular exosome;intracellular membrane-bounded organelle;intracellular organelle;intracellular organelle lumen;intracellular organelle part;intracellular part;macromolecular complex;membrane-bounded organelle;membrane-bounded vesicle;membrane-enclosed lumen;mitocho…
IMEVIDAITTTAQSHQR	P12382	0.0631588	6-phosphofructokinase complex;cell part;cytoplasmic part;cytosol;cytosolic part;extracellular membrane-bounded organelle;extracellular organelle;extracellular region part;extracellular vesicular exosome;intracellular part;macromolecular complex;membrane;membrane-bounded organelle;membrane-bounded vesicle;organelle;protein complex;vesicle
IMGPNYTPGK	P58252	0.0373424	aggresome;cell part;cytoplasm;extracellular membrane-bounded organelle;extracellular organelle;extracellular region part;extracellular vesicular exosome;inclusion body;intracellular part;macromolecular complex;membrane;membrane-bounded organelle;membrane-bounded vesicle;organelle;plasma membrane;polysome;ribonucleoprotein complex;vesicle
IMHQTVK	G3UVV4	0.0645232	cell part;cell projection;cilium;cytoplasmic part;cytosol;intracellular membrane-bounded organelle;intracellular organelle;intracellular part;membrane part;membrane raft;membrane-bounded organelle;mitochondrion;organelle
IMLNTPEDVQALVSGK	Q8BG32	0.103908	cell part;extracellular membrane-bounded organelle;extracellular organelle;extracellular region part;extracellular vesicular exosome;intracellular membrane-bounded organelle;intracellular organelle;intracellular part;macromolecular complex;membrane;membrane-bounded organelle;membrane-bounded vesicle;nucleus;organelle;proteasome accessory complex;proteasome complex;proteasome regulatory particle;p…
IMNTFSVVPSPK	P68372	0.0409714	cell part;cytoplasm;cytoskeletal part;extracellular membrane-bounded organelle;extracellular organelle;extracellular region part;extracellular vesicular exosome;intracellular membrane-bounded organelle;intracellular organelle;intracellular organelle part;intracellular part;macromolecular complex;membrane-bounded organelle;membrane-bounded vesicle;microtubule;myelin sheath;nucleus;organelle;organe…
IMRPDDANVAGNVHGGTILK	E9PYH2	0.0387809	cell body;cell part;cell projection;cytoplasm;cytoplasmic part;cytosol;extracellular membrane-bounded organelle;extracellular organelle;extracellular region part;extracellular vesicular exosome;intracellular organelle part;intracellular part;membrane-bounded organelle;membrane-bounded vesicle;neuron projection;nuclear part;nucleoplasm;organelle;organelle part;vesicle
IMVALGEEDLSIK	Q9JK42	0.0338995	cell part;cytoplasm;cytoplasmic part;intracellular membrane-bounded organelle;intracellular organelle;intracellular organelle part;intracellular part;macromolecular complex;membrane-bounded organelle;mitochondrial part;mitochondrial pyruvate dehydrogenase complex;mitochondrion;nuclear part;nucleoplasm;organelle;organelle part;protein complex;pyruvate dehydrogenase complex
IMVANIEEVLQR	O08547	0.0604061	cell part;cytoplasmic membrane-bounded vesicle;cytoplasmic part;cytoplasmic vesicle;endoplasmic reticulum membrane;endoplasmic reticulum part;endoplasmic reticulum-Golgi intermediate compartment;endoplasmic reticulum-Golgi intermediate compartment membrane;Golgi apparatus part;Golgi membrane;integral to membrane;intracellular membrane-bounded organelle;intracellular organelle;intracellular organe…
INPASMFDVHVK	Q8CI94	0.0212199	axon;cell part;cell projection;cytoplasm;extracellular membrane-bounded organelle;extracellular organelle;extracellular region part;extracellular vesicular exosome;intracellular part;membrane;membrane-bounded organelle;membrane-bounded vesicle;neuron projection;organelle;vesicle
INQDPQVMLAPLISIALK	Q9D0F9	0.0431693	actin cytoskeleton;cell part;cytoplasmic part;cytoskeleton;cytosol;extracellular membrane-bounded organelle;extracellular organelle;extracellular region part;extracellular vesicular exosome;intracellular non-membrane-bounded organelle;intracellular organelle;intracellular part;membrane-bounded organelle;membrane-bounded vesicle;non-membrane-bounded organelle;organelle;vesicle
IPAMTIAK	P63038	0.0540614	cell part;cell surface;coated pit;coated vesicle;cyclin-dependent protein kinase activating kinase holoenzyme complex;cytoplasm;cytoplasmic membrane-bounded vesicle;cytoplasmic part;cytoplasmic vesicle;cytosol;early endosome;endosome;extracellular membrane-bounded organelle;extracellular organelle;extracellular region part;extracellular space;extracellular vesicular exosome;intracellular membrane…
IPNIYAIGDVVAGPMLAHK	O08749	0.0404364	acrosomal matrix;cell part;cell projection;cilium;cytoplasmic part;cytoplasmic vesicle part;intracellular membrane-bounded organelle;intracellular organelle;intracellular organelle lumen;intracellular organelle part;intracellular part;membrane-bounded organelle;membrane-enclosed lumen;mitochondrial matrix;mitochondrial part;mitochondrion;myelin sheath;nuclear part;nucleoplasm;organelle;organelle …
IPSVVTGTDIVQWLMK	A0A087WSJ9	0.0465484	cell part;cytoplasm;extrinsic to internal side of plasma membrane;extrinsic to membrane;extrinsic to plasma membrane;heterotrimeric G-protein complex;intracellular part;macromolecular complex;membrane;membrane part;plasma membrane;plasma membrane part;protein complex
IQEVDAQMLR	Q9CZ13	0.0184967	cell part;cytoplasmic part;intracellular membrane-bounded organelle;intracellular organelle;intracellular organelle part;intracellular part;macromolecular complex;membrane;membrane part;membrane-bounded organelle;mitochondrial inner membrane;mitochondrial membrane;mitochondrial membrane part;mitochondrial part;mitochondrial respiratory chain complex III;mitochondrion;myelin sheath;organelle;organ…
IQFNESFAEMNR	P19783	0.0140503	cell part;cytoplasmic part;extracellular membrane-bounded organelle;extracellular organelle;extracellular region part;extracellular vesicular exosome;intracellular membrane-bounded organelle;intracellular organelle;intracellular organelle part;intracellular part;membrane;membrane-bounded organelle;membrane-bounded vesicle;mitochondrial inner membrane;mitochondrial membrane;mitochondrial part;mito…
IQNAGGSVMIQR	P49443	0.0466078	calcium channel complex;cation channel complex;cell part;cell projection;cytoplasmic part;cytosol;intracellular membrane-bounded organelle;intracellular organelle;intracellular part;ion channel complex;macromolecular complex;membrane;membrane part;membrane-bounded organelle;neuron projection;nucleus;organelle;plasma membrane part;protein complex;voltage-gated calcium channel complex
IQTQMDVVNAFQSGSSIQGALR	A0A1W2P772	0.0640269
IQYQLVDISQDNALRDEMR	Q91VW3	0.082948	cell part;cell projection;cytoplasm;extracellular membrane-bounded organelle;extracellular organelle;extracellular region part;extracellular vesicular exosome;intracellular membrane-bounded organelle;intracellular organelle;intracellular part;lamellipodium;membrane-bounded organelle;membrane-bounded vesicle;nucleus;organelle;vesicle
ISALQSAGVVVSMSPAQLGTTIYK	Q9WUM5	0.08424	cell part;cytoplasm;cytoplasmic part;extracellular membrane-bounded organelle;extracellular organelle;extracellular region part;extracellular vesicular exosome;intracellular membrane-bounded organelle;intracellular organelle;intracellular organelle part;intracellular part;macromolecular complex;membrane;membrane-bounded organelle;membrane-bounded vesicle;mitochondrial inner membrane;mitochondrial…
ISEQFTAMFR	P68372	0.0818504	cell part;cytoplasm;cytoskeletal part;extracellular membrane-bounded organelle;extracellular organelle;extracellular region part;extracellular vesicular exosome;intracellular membrane-bounded organelle;intracellular organelle;intracellular organelle part;intracellular part;macromolecular complex;membrane-bounded organelle;membrane-bounded vesicle;microtubule;myelin sheath;nucleus;organelle;organe…
ISLPVILMDETLK	O55143	0.0411279	cell junction;cell part;cell-cell contact zone;cell-cell junction;cytoplasmic part;endoplasmic reticulum;endoplasmic reticulum membrane;endoplasmic reticulum part;intercalated disc;intracellular membrane-bounded organelle;intracellular organelle;intracellular organelle part;intracellular part;longitudinal sarcoplasmic reticulum;membrane;membrane part;membrane-bounded organelle;organelle;organelle…
ISMADYVSGELEHVTR	P12382	0.0225218	6-phosphofructokinase complex;cell part;cytoplasmic part;cytosol;cytosolic part;extracellular membrane-bounded organelle;extracellular organelle;extracellular region part;extracellular vesicular exosome;intracellular part;macromolecular complex;membrane;membrane-bounded organelle;membrane-bounded vesicle;organelle;protein complex;vesicle
ISNRPAFMPSEGK	Q9JI91	0.0350791	adherens junction;anchoring junction;cell cortex part;cell junction;cell part;cell projection;cell-substrate adherens junction;cell-substrate junction;contractile fiber part;cortical actin cytoskeleton;cortical cytoskeleton;cytoplasmic part;cytoskeletal part;cytoskeleton;extracellular membrane-bounded organelle;extracellular organelle;extracellular region part;extracellular vesicular exosome;filo…
ISWAMEDSDLER	Q8K0S0	0.0415855
ITGEMVLSFPAGITR	Q8VD37	0.0613247	AP-2 adaptor complex;AP-type membrane coat adaptor complex;cell part;clathrin adaptor complex;clathrin-coated vesicle;coated pit;coated vesicle;cytoplasm;cytoplasmic membrane-bounded vesicle;cytoplasmic part;cytoplasmic vesicle;cytoplasmic vesicle part;intracellular membrane-bounded organelle;intracellular organelle;intracellular organelle part;intracellular part;macromolecular complex;membrane;m…
ITLDNAYMEK	P52480	0.0306266	cell part;cell projection;cilium;cytoplasm;cytoplasmic part;extracellular matrix;extracellular membrane-bounded organelle;extracellular organelle;extracellular region part;extracellular vesicular exosome;intracellular membrane-bounded organelle;intracellular organelle;intracellular part;membrane;membrane-bounded organelle;membrane-bounded vesicle;mitochondrion;myelin sheath;nucleus;organelle;plas…
ITLVSSGSGTMGAAK	O08917	0.0606568	adherens junction;anchoring junction;caveola;cell junction;cell part;cell-substrate adherens junction;cell-substrate junction;centriolar satellite;cytoplasmic membrane-bounded vesicle;cytoplasmic part;cytoplasmic vesicle;cytoskeletal part;endosome;extracellular membrane-bounded organelle;extracellular organelle;extracellular region part;extracellular vesicular exosome;flotillin complex;focal adhe…
ITMPVIFNEPLSFLQR	Q91XL9	0.036401	cell part;cytoplasm;cytoplasmic part;endosome;extracellular membrane-bounded organelle;extracellular organelle;extracellular region part;extracellular vesicular exosome;intracellular membrane-bounded organelle;intracellular organelle;intracellular organelle part;intracellular part;late endosome;membrane-bounded organelle;membrane-bounded vesicle;nuclear part;nucleoplasm;nucleus;organelle;organell…
IVAERPGTNSTGPGPMAPPR	Q62318	0.016123	cell part;chromatin;chromosomal part;euchromatin;heterochromatin;intracellular membrane-bounded organelle;intracellular organelle;intracellular organelle part;intracellular part;membrane-bounded organelle;nuclear chromatin;nuclear chromosome part;nuclear euchromatin;nuclear heterochromatin;nuclear part;nucleoplasm;nucleus;organelle;organelle part
IVEFLQSFDEITAMTGDGVNDAPALK	O55143	0.0798365	cell junction;cell part;cell-cell contact zone;cell-cell junction;cytoplasmic part;endoplasmic reticulum;endoplasmic reticulum membrane;endoplasmic reticulum part;intercalated disc;intracellular membrane-bounded organelle;intracellular organelle;intracellular organelle part;intracellular part;longitudinal sarcoplasmic reticulum;membrane;membrane part;membrane-bounded organelle;organelle;organelle…
IVEFLQSFDEITAMTGDGVNDAPALKK	O55143	0.0548065	cell junction;cell part;cell-cell contact zone;cell-cell junction;cytoplasmic part;endoplasmic reticulum;endoplasmic reticulum membrane;endoplasmic reticulum part;intercalated disc;intracellular membrane-bounded organelle;intracellular organelle;intracellular organelle part;intracellular part;longitudinal sarcoplasmic reticulum;membrane;membrane part;membrane-bounded organelle;organelle;organelle…
IVNDDQSFYADIYMEDGLIK	O08553	0.0118199	axon;axon part;cell body;cell part;cell projection;cell projection part;cytoplasmic part;cytoskeletal part;cytosol;dendrite;extracellular membrane-bounded organelle;extracellular organelle;extracellular region part;extracellular vesicular exosome;growth cone;intracellular membrane-bounded organelle;intracellular organelle;intracellular organelle part;intracellular part;macromolecular complex;memb…
IVNHPTMLQDPDVR	Q9WV80	0.0248324	cell part;cell projection;cytoplasm;cytoplasmic part;early endosome membrane;endosomal part;endosome;endosome membrane;extrinsic to membrane;Golgi apparatus;intracellular membrane-bounded organelle;intracellular organelle;intracellular organelle part;intracellular part;lamellipodium;macromolecular complex;membrane;membrane part;membrane-bounded organelle;organelle;organelle membrane;organelle par…
IVQMTEAEVR	P62141	0.0393197	adherens junction;anchoring junction;cell junction;cell part;cell-substrate adherens junction;cell-substrate junction;cytoplasm;cytoplasmic part;extracellular membrane-bounded organelle;extracellular organelle;extracellular region part;extracellular vesicular exosome;focal adhesion;glycogen granule;histone methyltransferase complex;intracellular membrane-bounded organelle;intracellular non-membra…
IVSQLLTLMDGLK	Q01853	0.268459	cell part;chromosomal part;cytoplasm;cytoplasmic part;cytoplasmic ubiquitin ligase complex;cytosol;endoplasmic reticulum;endoplasmic reticulum membrane;endoplasmic reticulum part;ER ubiquitin ligase complex;extracellular membrane-bounded organelle;extracellular organelle;extracellular region part;extracellular vesicular exosome;Hrd1p ubiquitin ligase complex;intracellular membrane-bounded organel…
IVSWSQAGVEPSVMGVGPIPAIK	Q8CAY6	0.0412597	cell part;cytoplasm;cytoplasmic part;extracellular membrane-bounded organelle;extracellular organelle;extracellular region part;extracellular vesicular exosome;intracellular membrane-bounded organelle;intracellular non-membrane-bounded organelle;intracellular organelle;intracellular organelle part;intracellular part;membrane-bounded organelle;membrane-bounded vesicle;mitochondrion;non-membrane-bo…
IYAMHWGTDSR	P62874	0.0187532	cell body;cell part;cell projection;cell projection part;cilium;cilium part;cytoplasmic part;dendrite;extracellular membrane-bounded organelle;extracellular organelle;extracellular region part;extracellular vesicular exosome;extrinsic to internal side of plasma membrane;extrinsic to membrane;extrinsic to plasma membrane;heterotrimeric G-protein complex;intracellular organelle part;intracellular p…
IYFMAGSSR	P08113	0.0208764	adherens junction;anchoring junction;cell junction;cell part;cell-substrate adherens junction;cell-substrate junction;cytoplasmic membrane-bounded vesicle;cytoplasmic part;cytoplasmic vesicle;cytosol;endoplasmic reticulum;endoplasmic reticulum chaperone complex;endoplasmic reticulum lumen;endoplasmic reticulum membrane;endoplasmic reticulum part;extracellular matrix;extracellular membrane-bounded…
IYLDMLNVYK	Q6P5F9	0.149283	annulate lamellae;Cajal body;cell part;chromosomal part;cytoplasm;intracellular membrane-bounded organelle;intracellular non-membrane-bounded organelle;intracellular organelle;intracellular organelle part;intracellular part;kinetochore;macromolecular complex;membrane;membrane part;membrane-bounded organelle;non-membrane-bounded organelle;nuclear body;nuclear membrane;nuclear part;nucleolus;nucleo…
IYTPMEYK	Q91VA7	0.022162	cell part;cytoplasmic part;intracellular membrane-bounded organelle;intracellular organelle;intracellular part;membrane-bounded organelle;mitochondrion;nucleus;organelle
KAALEAQNALHNMK	A0A0R4J0T5	0.0224986
KADIGIAMGISGSDVSK	Q6PIE5	0.0676446	caveola;cell part;cell projection;cell projection part;cytoplasm;cytoplasmic part;dendritic spine;endosome;intracellular membrane-bounded organelle;intracellular organelle;intracellular part;macromolecular complex;membrane;membrane part;membrane raft;membrane-bounded organelle;myelin sheath;neuron projection;neuron spine;organelle;plasma membrane;plasma membrane part;protein complex;sarcolemma;so…
KADIGVAMGIAGSDVSK	A0A0G2JGX4	0.0727967
KADIGVAMGIVGSDVSK	Q8VDN2	0.0767782	apical plasma membrane;basolateral plasma membrane;caveola;cell part;cytoplasmic membrane-bounded vesicle;cytoplasmic part;cytoplasmic vesicle;endoplasmic reticulum;endosome;extracellular membrane-bounded organelle;extracellular organelle;extracellular region part;extracellular vesicular exosome;Golgi apparatus;integral to membrane;intracellular membrane-bounded organelle;intracellular organelle;…
KADVGFAMGIAGTDVAK	Q3UHH0	0.0670306	apical plasma membrane;cell body;cell part;cell projection;cilium;cytoplasm;cytoplasmic part;endoplasmic reticulum;extracellular membrane-bounded organelle;extracellular organelle;extracellular region part;extracellular vesicular exosome;integral to membrane;intracellular membrane-bounded organelle;intracellular organelle;intracellular part;intrinsic to membrane;membrane;membrane part;membrane-bo…
KAMEAVAAQGK	Q9DBJ1	0.130202	cell part;cytoplasm;cytoplasmic part;cytosol;extracellular membrane-bounded organelle;extracellular organelle;extracellular region part;extracellular vesicular exosome;intracellular part;membrane;membrane-bounded organelle;membrane-bounded vesicle;myelin sheath;organelle;vesicle
KANIPIMDTGENPEVPFPR	K3W4T3	0.065895	cell part;cytoplasm;cytoplasmic part;extracellular membrane-bounded organelle;extracellular organelle;extracellular region part;extracellular vesicular exosome;Golgi apparatus;integral to membrane;intracellular membrane-bounded organelle;intracellular organelle;intracellular organelle part;intracellular part;intrinsic to membrane;macromolecular complex;membrane;membrane part;membrane-bounded orga…
KAVDVFFPPEAQNDFPVAMQISEK	Q68FD5	0.0817265	adherens junction;anchoring junction;cell junction;cell part;cell-substrate adherens junction;cell-substrate junction;chromosomal part;clathrin coat;clathrin coat of coated pit;clathrin coat of trans-Golgi network vesicle;clathrin complex;clathrin vesicle coat;clathrin-coated vesicle;coated vesicle;cytoplasm;cytoplasmic membrane-bounded vesicle;cytoplasmic part;cytoplasmic vesicle;cytoplasmic ves…
KDEWGLAAPISPGPLTPMR	A0A668KLC6	0.0525141
KDLYANTVLSGGTTMYPGIADR	P63260	0.0589826	actin cytoskeleton;blood microparticle;cell part;contractile fiber;contractile fiber part;costamere;cytoplasmic part;cytoskeletal part;cytoskeleton;cytosol;extracellular membrane-bounded organelle;extracellular organelle;extracellular region part;extracellular space;extracellular vesicular exosome;filamentous actin;intracellular membrane-bounded organelle;intracellular non-membrane-bounded organe…
KEELMFFLWAPEQAPLK	Q9R0P5	0.061552	cell cortex part;cell part;cortical actin cytoskeleton;cortical cytoskeleton;cytoplasm;cytoplasmic part;cytoskeletal part;cytoskeleton;extracellular membrane-bounded organelle;extracellular organelle;extracellular region part;extracellular vesicular exosome;intracellular non-membrane-bounded organelle;intracellular organelle;intracellular organelle part;intracellular part;membrane-bounded organel…
KEIHTVPDMGK	P58389	0.0274983	calcium channel complex;cation channel complex;cell part;cytoplasm;extracellular membrane-bounded organelle;extracellular organelle;extracellular region part;extracellular vesicular exosome;intracellular membrane-bounded organelle;intracellular organelle;intracellular organelle part;intracellular part;ion channel complex;macromolecular complex;membrane part;membrane-bounded organelle;membrane-bou…
KELIINEILVMR	G5E884	0.0871389	adherens junction;anchoring junction;axon;cell junction;cell part;cell projection;cell projection part;cell-cell contact zone;cell-cell junction;cell-substrate adherens junction;cell-substrate junction;contractile fiber part;cytoplasm;cytoplasmic part;cytosol;dendrite;focal adhesion;Golgi apparatus;growth cone;intercalated disc;intracellular membrane-bounded organelle;intracellular organelle;intr…
KEMQPTHPIR	P63101	0.0250809	adherens junction;anchoring junction;blood microparticle;cell junction;cell leading edge;cell part;cell-substrate adherens junction;cell-substrate junction;cytoplasmic membrane-bounded vesicle;cytoplasmic part;cytoplasmic vesicle;cytoplasmic vesicle membrane;cytoplasmic vesicle part;cytoskeletal part;cytosol;extracellular membrane-bounded organelle;extracellular organelle;extracellular region par…
KFVEVMTEYNATQSK	P61264	0.14195	cell part;clathrin-coated vesicle;coated vesicle;cytoplasmic membrane-bounded vesicle;cytoplasmic part;cytoplasmic vesicle;endomembrane system;integral to membrane;intracellular membrane-bounded organelle;intracellular organelle;intracellular part;intrinsic to membrane;macromolecular complex;membrane;membrane part;membrane-bounded organelle;membrane-bounded vesicle;organelle;plasma membrane;prote…
KGFIGPGIDVPAPDMSTGER	P26443	0.0559257	cell part;cytoplasm;cytoplasmic part;intracellular membrane-bounded organelle;intracellular organelle;intracellular organelle lumen;intracellular organelle part;intracellular part;membrane;membrane-bounded organelle;membrane-enclosed lumen;mitochondrial inner membrane;mitochondrial matrix;mitochondrial membrane;mitochondrial part;mitochondrion;organelle;organelle inner membrane;organelle lumen;or…
KGVAINMVTEEDKR	P60843	0.0453127	cell part;cytoplasm;extracellular membrane-bounded organelle;extracellular organelle;extracellular region part;extracellular vesicular exosome;intracellular non-membrane-bounded organelle;intracellular organelle;intracellular organelle part;intracellular part;membrane;membrane-bounded organelle;membrane-bounded vesicle;non-membrane-bounded organelle;nuclear part;nucleolus;organelle;organelle part…
KHEALMSDLSAYGSSIQALR	A3KGU9	0.0587952	adherens junction;anchoring junction;cell cortex part;cell junction;cell part;cell-cell adherens junction;cell-cell junction;contractile fiber part;cortical cytoskeleton;cuticular plate;cytoplasmic part;cytoskeletal part;cytoskeleton;extracellular membrane-bounded organelle;extracellular organelle;extracellular region part;extracellular vesicular exosome;fascia adherens;intracellular membrane-bou…
KIEDLGAAMEEALILDNK	A3KGU9	0.0275905	adherens junction;anchoring junction;cell cortex part;cell junction;cell part;cell-cell adherens junction;cell-cell junction;contractile fiber part;cortical cytoskeleton;cuticular plate;cytoplasmic part;cytoskeletal part;cytoskeleton;extracellular membrane-bounded organelle;extracellular organelle;extracellular region part;extracellular vesicular exosome;fascia adherens;intracellular membrane-bou…
KIEPEAMLQSR	E9PV14	0.0352899	cell part;cytoplasm;cytoskeleton;extrinsic to membrane;intracellular non-membrane-bounded organelle;intracellular organelle;intracellular part;membrane part;non-membrane-bounded organelle;organelle
KKIEPEAMLQSR	E9PV14	0.0327739	cell part;cytoplasm;cytoskeleton;extrinsic to membrane;intracellular non-membrane-bounded organelle;intracellular organelle;intracellular part;membrane part;non-membrane-bounded organelle;organelle
KLDVSIEMPEELDISQLR	Q3U4W8	0.0654643	cell part;cytoplasmic part;intracellular membrane-bounded organelle;intracellular organelle;intracellular part;lysosome;lytic vacuole;membrane-bounded organelle;organelle;vacuole
KLMHVAYEEFEK	Q9JHU4	0.0338477	cell part;cell projection;centrosome;cytoplasm;cytoplasmic dynein complex;cytoplasmic part;cytoskeletal part;dynein complex;extracellular membrane-bounded organelle;extracellular organelle;extracellular region part;extracellular vesicular exosome;filopodium;intracellular non-membrane-bounded organelle;intracellular organelle;intracellular organelle part;intracellular part;macromolecular complex;m…
KLSSAMSAAK	P14152	0.100515	cell part;centrosome;cytoplasm;cytoplasmic part;cytoskeletal part;cytosol;extracellular membrane-bounded organelle;extracellular organelle;extracellular region part;extracellular space;extracellular vesicular exosome;intracellular membrane-bounded organelle;intracellular non-membrane-bounded organelle;intracellular organelle;intracellular organelle part;intracellular part;membrane-bounded organel…
KLTPITYPQGLAMAK	Q3TLP8	0.0694756	adherens junction;anchoring junction;cell junction;cell part;cell projection;cell-substrate adherens junction;cell-substrate junction;cytoplasm;cytoplasmic membrane-bounded vesicle;cytoplasmic part;cytoplasmic vesicle;extracellular membrane-bounded organelle;extracellular organelle;extracellular region part;extracellular vesicular exosome;extrinsic to membrane;extrinsic to plasma membrane;focal a…
KMDELGSK	Q60771	0.049171	basal part of cell;cell junction;cell part;cell-cell junction;extracellular membrane-bounded organelle;extracellular organelle;extracellular region part;extracellular vesicular exosome;integral to membrane;integral to plasma membrane;intrinsic to membrane;intrinsic to plasma membrane;membrane part;membrane-bounded organelle;membrane-bounded vesicle;myelin sheath;occluding junction;organelle;plasm…
KMEEEVLLLEDQNSK	Q5SV64	0.0567745	actin cytoskeleton;actin filament bundle;actomyosin;axon;cell body;cell cortex;cell division site part;cell part;cell projection;cell projection part;cleavage furrow;cytoplasm;cytoplasmic part;cytoskeletal part;cytoskeleton;dendritic spine;extracellular membrane-bounded organelle;extracellular organelle;extracellular region part;extracellular vesicular exosome;growth cone;intracellular membrane-b…
KMNLGVGAYR	P05202	0.0203834	cell part;cytoplasmic part;extracellular membrane-bounded organelle;extracellular organelle;extracellular region part;extracellular vesicular exosome;intracellular membrane-bounded organelle;intracellular organelle;intracellular organelle lumen;intracellular organelle part;intracellular part;membrane;membrane-bounded organelle;membrane-bounded vesicle;membrane-enclosed lumen;mitochondrial inner m…
KMPQYQK	O08599	0.122246	cell part;cytoplasm;cytoplasmic membrane-bounded vesicle;cytoplasmic part;cytoplasmic vesicle;cytosol;extracellular membrane-bounded organelle;extracellular organelle;extracellular region part;extracellular vesicular exosome;intracellular membrane-bounded organelle;intracellular organelle;intracellular organelle part;intracellular part;macromolecular complex;membrane;membrane-bounded organelle;me…
KNQMQIASTLLNYGAETNTVTK	S4R2F3	0.0433232	cell part;contractile fiber part;cytoplasm;cytoplasmic part;intracellular part;M band;membrane;organelle part;perinuclear region of cytoplasm;plasma membrane;Z disc
KNVLGHMQQGGSPTPFDR	P47857	0.0702924	6-phosphofructokinase complex;apical plasma membrane;cell part;cytoplasmic part;cytosol;cytosolic part;extracellular membrane-bounded organelle;extracellular organelle;extracellular region part;extracellular vesicular exosome;intracellular part;macromolecular complex;membrane part;membrane-bounded organelle;membrane-bounded vesicle;organelle;plasma membrane part;protein complex;vesicle
KPMVVLGSSALQR	Q91VD9	0.0483715	cell part;cytoplasmic part;intracellular membrane-bounded organelle;intracellular organelle;intracellular organelle part;intracellular part;macromolecular complex;membrane part;membrane-bounded organelle;membrane-enclosed lumen;mitochondrial intermembrane space;mitochondrial membrane part;mitochondrial part;mitochondrial respiratory chain complex I;mitochondrion;myelin sheath;NADH dehydrogenase c…
KPYQLIAQDNEPEKPVADSETKM	P56564	0.0531697	cell body;cell part;cell periphery;cell projection;cell surface;extracellular matrix part;extracellular region part;fibril;integral to membrane;intrinsic to membrane;membrane;membrane part;neuron projection;neuronal cell body;plasma membrane
KQEMEAFNKK	Q68FG2	0.0415324	apical plasma membrane;cell body;cell cortex part;cell junction;cell part;cytoplasm;cytoplasmic part;cytoskeletal part;extracellular region part;extracellular space;intracellular organelle part;intracellular part;membrane;membrane part;neuronal cell body;organelle part;photoreceptor inner segment;plasma membrane;plasma membrane part;spectrin
KQIQFADDMQEFTK	Q80SW1	0.0367822	cell part;cytoplasmic part;cytosol;endoplasmic reticulum;extracellular membrane-bounded organelle;extracellular organelle;extracellular region part;extracellular vesicular exosome;intracellular membrane-bounded organelle;intracellular organelle;intracellular part;membrane-bounded organelle;membrane-bounded vesicle;organelle;vesicle
KQNVQFMHNR	Q4FE56	0.0292806	apical part of cell;cell part;cell projection part;cytoplasm;growth cone;intracellular part;membrane;site of polarized growth
KSEIEYYAMLAK	P62889	0.0157308	adherens junction;anchoring junction;cell junction;cell part;cell-substrate adherens junction;cell-substrate junction;cytoplasm;cytosolic large ribosomal subunit;extracellular membrane-bounded organelle;extracellular organelle;extracellular region part;extracellular vesicular exosome;focal adhesion;intracellular membrane-bounded organelle;intracellular organelle;intracellular organelle part;intra…
KSEIGIAMGSGTAVAK	O55143	0.0597168	cell junction;cell part;cell-cell contact zone;cell-cell junction;cytoplasmic part;endoplasmic reticulum;endoplasmic reticulum membrane;endoplasmic reticulum part;intercalated disc;intracellular membrane-bounded organelle;intracellular organelle;intracellular organelle part;intracellular part;longitudinal sarcoplasmic reticulum;membrane;membrane part;membrane-bounded organelle;organelle;organelle…
KSMAASGNLGHTPFLDEL	Q9DB77	0.0309429	cell part;cytoplasmic part;extracellular membrane-bounded organelle;extracellular organelle;extracellular region part;extracellular vesicular exosome;intracellular membrane-bounded organelle;intracellular organelle;intracellular organelle part;intracellular part;macromolecular complex;membrane;membrane part;membrane-bounded organelle;membrane-bounded vesicle;mitochondrial inner membrane;mitochond…
KSMSHQAAIASQR	Q8C0E2	0.0569533	cell part;cytoplasmic part;early endosome;endosome;intracellular membrane-bounded organelle;intracellular organelle;intracellular part;late endosome;macromolecular complex;membrane part;membrane-bounded organelle;organelle;protein complex;retromer complex
KSPAVPSSNTASGGMTR	A0A1Y7VNZ6	0.0502211
KTVTAMDVVYALK	P62806	0.0440702	cell part;chromosomal part;chromosome;extracellular membrane-bounded organelle;extracellular organelle;extracellular region part;extracellular vesicular exosome;intracellular non-membrane-bounded organelle;intracellular organelle;intracellular organelle part;intracellular part;macromolecular complex;membrane;membrane-bounded organelle;membrane-bounded vesicle;non-membrane-bounded organelle;nuclea…
KVHQVTMTQPK	B9EHT4	0.0334332	cell part;cytoplasmic part;early endosome membrane;endosomal part;endosome membrane;Golgi apparatus part;Golgi membrane;Golgi stack;intracellular organelle part;intracellular part;membrane;membrane part;membrane raft;organelle membrane;organelle part;plasma membrane;recycling endosome membrane;trans-Golgi network;trans-Golgi network membrane
KVLEPMPSTAEISTSGAVLK	P12960	0.0648478	anchored to membrane;cell part;extracellular membrane-bounded organelle;extracellular organelle;extracellular region part;extracellular vesicular exosome;intrinsic to membrane;membrane;membrane part;membrane-bounded organelle;membrane-bounded vesicle;myelin sheath;organelle;plasma membrane;vesicle
KVPLDMSLFLK	D3YZ62	0.070154	actomyosin;cell body;cell part;cell projection;cell projection part;cilium;cytoplasm;cytoplasmic membrane-bounded vesicle;cytoplasmic part;cytoplasmic vesicle;cytoskeletal part;cytosol;extracellular membrane-bounded organelle;extracellular organelle;extracellular region part;extracellular vesicular exosome;filopodium tip;Golgi apparatus;intermediate filament;intracellular membrane-bounded organel…
KVTLMEQLTK	Q8CAA7	0.0661033	cell part;cytoplasmic part;cytosol;intracellular part
KVYDQMPEPR	Q9DC70	0.0361428	cell body;cell part;cell projection;cytoplasmic part;intracellular membrane-bounded organelle;intracellular organelle;intracellular organelle part;intracellular part;macromolecular complex;membrane;membrane part;membrane-bounded organelle;mitochondrial inner membrane;mitochondrial membrane;mitochondrial membrane part;mitochondrial part;mitochondrial respiratory chain complex I;mitochondrion;NADH …
KYEMFAQTLQQSR	Q01853	0.0380116	cell part;chromosomal part;cytoplasm;cytoplasmic part;cytoplasmic ubiquitin ligase complex;cytosol;endoplasmic reticulum;endoplasmic reticulum membrane;endoplasmic reticulum part;ER ubiquitin ligase complex;extracellular membrane-bounded organelle;extracellular organelle;extracellular region part;extracellular vesicular exosome;Hrd1p ubiquitin ligase complex;intracellular membrane-bounded organel…
KYMLSVDNLK	A0A0J9YUE9	0.0431666
LAEMPADSGYPAYLGAR	P50516	0.0502548	apical plasma membrane;cell part;cell projection;cytoplasmic part;cytosol;extracellular membrane-bounded organelle;extracellular organelle;extracellular region part;extracellular vesicular exosome;intracellular membrane-bounded organelle;intracellular organelle;intracellular organelle part;intracellular part;lysosomal membrane;macromolecular complex;membrane;membrane part;membrane-bounded organel…
LALDMEIHAYR	P48678	0.0175848	cell part;cytoplasm;cytoplasmic part;cytoskeletal part;envelope;intermediate filament;intracellular membrane-bounded organelle;intracellular organelle;intracellular organelle part;intracellular part;lamin filament;macromolecular complex;membrane;membrane-bounded organelle;nuclear envelope;nuclear membrane;nuclear part;nucleoplasm;nucleus;organelle;organelle envelope;organelle membrane;organelle p…
LALDMEISAYR	P14733	0.0343464	cell part;cytoskeletal part;envelope;intermediate filament;intracellular membrane-bounded organelle;intracellular organelle;intracellular organelle part;intracellular part;lamin filament;macromolecular complex;membrane;membrane-bounded organelle;nuclear envelope;nuclear inner membrane;nuclear matrix;nuclear membrane;nuclear part;nucleoplasm;nucleus;organelle;organelle envelope;organelle inner mem…
LAPEVMEDLVK	P62761	0.0331779	cell part;cytoplasmic part;cytosol;intracellular part;membrane
LAQENGWGVMVSHR	P17183	0.0541743	cell body;cell part;cytoplasm;cytoplasmic part;cytosolic part;extracellular membrane-bounded organelle;extracellular organelle;extracellular region part;extracellular space;extracellular vesicular exosome;intracellular;intracellular part;macromolecular complex;membrane;membrane-bounded organelle;membrane-bounded vesicle;myelin sheath;neuronal cell body;organelle;perikaryon;phosphopyruvate hydrata…
LATPGLMIRPK	P14231	0.0391187	apical plasma membrane;cell part;cytoplasm;intracellular part;macromolecular complex;membrane part;plasma membrane part;protein complex;sodium:potassium-exchanging ATPase complex
LATPTYGDLNHLVSATMSGVTTSLR	Q9ERD7	0.0791284	axon;cell body;cell part;cell periphery;cell projection;cytoplasm;cytoskeletal part;cytoskeleton;dendrite;extracellular membrane-bounded organelle;extracellular organelle;extracellular region part;extracellular vesicular exosome;intracellular;intracellular membrane-bounded organelle;intracellular non-membrane-bounded organelle;intracellular organelle;intracellular organelle part;intracellular par…
LDETGNLMISEGHFASETIR	A3KGU9	0.0283956	adherens junction;anchoring junction;cell cortex part;cell junction;cell part;cell-cell adherens junction;cell-cell junction;contractile fiber part;cortical cytoskeleton;cuticular plate;cytoplasmic part;cytoskeletal part;cytoskeleton;extracellular membrane-bounded organelle;extracellular organelle;extracellular region part;extracellular vesicular exosome;fascia adherens;intracellular membrane-bou…
LDHKFDLMYAK	P05213	0.0270892	cell part;cytoplasmic microtubule;cytoplasmic part;cytoskeletal part;cytosol;extracellular membrane-bounded organelle;extracellular organelle;extracellular region part;extracellular vesicular exosome;intracellular organelle part;intracellular part;macromolecular complex;membrane-bounded organelle;membrane-bounded vesicle;microtubule;myelin sheath;organelle;organelle part;protein complex;vesicle
LDILDMFTEIK	P46664	0.0733718	cell part;cytoplasm;cytoplasmic part;cytosol;extracellular membrane-bounded organelle;extracellular organelle;extracellular region part;extracellular vesicular exosome;intracellular part;membrane;membrane-bounded organelle;membrane-bounded vesicle;organelle;plasma membrane;vesicle
LDKDLTIGQMQGK	Q8BVQ5	0.056724
LDLDFPNLPYLMDGK	P48774	0.0155992	cell part;cell projection part;cytoplasm;extracellular membrane-bounded organelle;extracellular organelle;extracellular region part;extracellular vesicular exosome;flagellar fibrous sheath;flagellum part;intracellular membrane-bounded organelle;intracellular organelle;intracellular organelle part;intracellular part;membrane-bounded organelle;membrane-bounded vesicle;microtubule-based flagellum pa…
LDLMDEGTDAR	A0A0J9YUE9	0.0342561
LDMYVLNPVK	A2ARP8	0.0255686	cell part;cell projection;cilium;cytoplasmic part;cytoskeletal part;cytosol;intracellular organelle part;intracellular part;macromolecular complex;microtubule;nonmotile primary cilium;organelle part;photoreceptor outer segment;primary cilium;protein complex
LDNLMLELDGTENK	P17183	0.0335994	cell body;cell part;cytoplasm;cytoplasmic part;cytosolic part;extracellular membrane-bounded organelle;extracellular organelle;extracellular region part;extracellular space;extracellular vesicular exosome;intracellular;intracellular part;macromolecular complex;membrane;membrane-bounded organelle;membrane-bounded vesicle;myelin sheath;neuronal cell body;organelle;perikaryon;phosphopyruvate hydrata…
LDNVMLDSEGHIK	P68404	0.00696014	cell part;cytoplasm;extracellular membrane-bounded organelle;extracellular organelle;extracellular region part;extracellular vesicular exosome;intracellular membrane-bounded organelle;intracellular organelle;intracellular part;membrane;membrane-bounded organelle;membrane-bounded vesicle;nucleus;organelle;plasma membrane;vesicle
LDQPMTEIVSR	Q02053	0.0925805	anchoring junction;cell junction;cell part;cell-cell junction;chromatin;chromosomal part;cytoplasm;cytoplasmic part;cytosol;desmosome;endoplasmic reticulum membrane;endoplasmic reticulum part;endosomal part;endosome membrane;extracellular membrane-bounded organelle;extracellular organelle;extracellular region part;extracellular vesicular exosome;heterochromatin;intracellular membrane-bounded orga…
LEAMLFAIDEINKDNYLLPGVK	Q9QYS2	0.115824	axon;cell part;cell projection;cell projection part;cytoskeletal part;dendritic spine;integral to membrane;integral to plasma membrane;intracellular organelle part;intracellular part;intrinsic to membrane;intrinsic to plasma membrane;membrane;membrane part;neuron projection;neuron spine;organelle part;plasma membrane;plasma membrane part;postsynaptic density;postsynaptic membrane;presynaptic acti…
LEGDMATIQVYEETSGVSVGDPVLR	P50516	0.0797506	apical plasma membrane;cell part;cell projection;cytoplasmic part;cytosol;extracellular membrane-bounded organelle;extracellular organelle;extracellular region part;extracellular vesicular exosome;intracellular membrane-bounded organelle;intracellular organelle;intracellular organelle part;intracellular part;lysosomal membrane;macromolecular complex;membrane;membrane part;membrane-bounded organel…
LEGQMGEDGNSIK	A0A0A6YY91	0.0471904	axon;cell body;cell junction;cell part;cell projection;cell projection part;cell surface;cell-cell junction;external side of plasma membrane;extracellular membrane-bounded organelle;extracellular organelle;extracellular region part;extracellular vesicular exosome;growth cone;membrane;membrane part;membrane-bounded organelle;membrane-bounded vesicle;neuron projection;neuronal cell body;organelle;p…
LEHIMDLTR	Q9JHU4	0.0282101	cell part;cell projection;centrosome;cytoplasm;cytoplasmic dynein complex;cytoplasmic part;cytoskeletal part;dynein complex;extracellular membrane-bounded organelle;extracellular organelle;extracellular region part;extracellular vesicular exosome;filopodium;intracellular non-membrane-bounded organelle;intracellular organelle;intracellular organelle part;intracellular part;macromolecular complex;m…
LELFLPEEYPMAAPK	P61089	-0.00558493	cell part;cytoplasm;extracellular membrane-bounded organelle;extracellular organelle;extracellular region part;extracellular vesicular exosome;intracellular membrane-bounded organelle;intracellular organelle;intracellular part;macromolecular complex;membrane-bounded organelle;membrane-bounded vesicle;nucleus;organelle;protein complex;UBC13-MMS2 complex;UBC13-UEV1A complex;ubiquitin conjugating en…
LEMNLGLQK	Q62261	0.0368236	axolemma;axon part;cell cortex part;cell part;cell projection membrane;cell projection part;contractile fiber part;cortical cytoskeleton;cuticular plate;cytoplasm;cytoplasmic part;cytoskeletal part;cytoskeleton;extracellular membrane-bounded organelle;extracellular organelle;extracellular region part;extracellular vesicular exosome;intracellular membrane-bounded organelle;intracellular non-membra…
LEMYVLNPVK	P14873	0.028054	cell junction;cell part;cell projection;cell projection part;cilium;cytoplasm;cytoplasmic part;cytoskeletal part;cytosol;dendritic spine;intracellular organelle part;intracellular part;macromolecular complex;membrane;microtubule;microtubule associated complex;neuron projection;neuron spine;nonmotile primary cilium;organelle part;photoreceptor outer segment;plasma membrane;postsynaptic density;pri…
LEPNAQAQMYR	P17426	0.0205285	apical plasma membrane;AP-type membrane coat adaptor complex;basolateral plasma membrane;cell part;cell projection part;clathrin adaptor complex;coated pit;cytoplasmic membrane-bounded vesicle;cytoplasmic part;cytoplasmic vesicle;filopodium tip;intracellular membrane-bounded organelle;intracellular organelle;intracellular part;macromolecular complex;membrane;membrane coat;membrane part;membrane-b…
LEPPLIPFMPLLIK	Q9EQZ6	0.0641939	cAMP-dependent protein kinase complex;cell part;cytoplasmic part;cytosol;intracellular part;macromolecular complex;membrane;protein complex
LEQGQAIDDLMPAQK	Q04447	0.00983918	cell part;cytoplasmic part;extracellular membrane-bounded organelle;extracellular organelle;extracellular region part;extracellular vesicular exosome;intracellular membrane-bounded organelle;intracellular organelle;intracellular part;membrane-bounded organelle;membrane-bounded vesicle;mitochondrion;myelin sheath;organelle;vesicle
LEQQVPVNQVFGQDEMIDVIGVTK	P27659	0.0591416	adherens junction;anchoring junction;cell junction;cell part;cell-substrate adherens junction;cell-substrate junction;cytoplasm;cytosolic large ribosomal subunit;extracellular membrane-bounded organelle;extracellular organelle;extracellular region part;extracellular vesicular exosome;focal adhesion;intracellular membrane-bounded organelle;intracellular non-membrane-bounded organelle;intracellular…
LEQVLSSMK	Q91VA7	0.177141	cell part;cytoplasmic part;intracellular membrane-bounded organelle;intracellular organelle;intracellular part;membrane-bounded organelle;mitochondrion;nucleus;organelle
LEQVLSSMKENK	Q91VA7	0.212344	cell part;cytoplasmic part;intracellular membrane-bounded organelle;intracellular organelle;intracellular part;membrane-bounded organelle;mitochondrion;nucleus;organelle
LFGMVLGSAPYTVPLPK	Q8CAQ8	-0.00157052	cell part;cytoplasmic part;integral to membrane;intracellular membrane-bounded organelle;intracellular organelle;intracellular organelle part;intracellular part;intrinsic to membrane;membrane;membrane part;membrane-bounded organelle;mitochondrial inner membrane;mitochondrial membrane;mitochondrial part;mitochondrion;myelin sheath;organelle;organelle inner membrane;organelle membrane;organelle part
LFLAGYELTPTMR	Q8C0E2	0.0423838	cell part;cytoplasmic part;early endosome;endosome;intracellular membrane-bounded organelle;intracellular organelle;intracellular part;late endosome;macromolecular complex;membrane part;membrane-bounded organelle;organelle;protein complex;retromer complex
LFLNEDDKPHNPMVNAGAIVVTSLIK	D3Z7P3	0.0591343	cell part;cytoplasmic part;cytosol;intracellular membrane-bounded organelle;intracellular organelle;intracellular part;membrane-bounded organelle;mitochondrion;organelle
LGADVTAVEFLGHVGGIGIDMEISK	O08749	0.0843127	acrosomal matrix;cell part;cell projection;cilium;cytoplasmic part;cytoplasmic vesicle part;intracellular membrane-bounded organelle;intracellular organelle;intracellular organelle lumen;intracellular organelle part;intracellular part;membrane-bounded organelle;membrane-enclosed lumen;mitochondrial matrix;mitochondrial part;mitochondrion;myelin sheath;nuclear part;nucleoplasm;organelle;organelle …
LGEMWNNTAADDKQPYEK	A0A0J9YUZ4	0.113472
LGEQMADLHLYNQK	Q9ER35	0.0645819	cell part;cytoplasmic part;cytosol;intracellular part
LGFLEEKDQMEAVR	Q80VM5	0.0766273	cation channel complex;cell part;extracellular membrane-bounded organelle;extracellular organelle;extracellular region part;extracellular vesicular exosome;integral to membrane;intrinsic to membrane;ion channel complex;macromolecular complex;membrane;membrane part;membrane-bounded organelle;membrane-bounded vesicle;organelle;plasma membrane part;potassium channel complex;protein complex;vesicle;v…
LGFSEVELVQMVVDGVK	Q04447	0.0429678	cell part;cytoplasmic part;extracellular membrane-bounded organelle;extracellular organelle;extracellular region part;extracellular vesicular exosome;intracellular membrane-bounded organelle;intracellular organelle;intracellular part;membrane-bounded organelle;membrane-bounded vesicle;mitochondrion;myelin sheath;organelle;vesicle
LGPALATGNVVVMK	P47738	0.0116977	cell part;cytoplasmic part;extracellular membrane-bounded organelle;extracellular organelle;extracellular region part;extracellular vesicular exosome;intracellular membrane-bounded organelle;intracellular organelle;intracellular organelle lumen;intracellular organelle part;intracellular part;membrane-bounded organelle;membrane-bounded vesicle;membrane-enclosed lumen;mitochondrial matrix;mitochond…
LGPVGGVFNLAMVLR	P19096	0.0232187	cell part;cytoplasm;cytoplasmic membrane-bounded vesicle;cytoplasmic part;cytoplasmic vesicle;extracellular membrane-bounded organelle;extracellular organelle;extracellular region part;extracellular vesicular exosome;glycogen granule;Golgi apparatus;intracellular membrane-bounded organelle;intracellular organelle;intracellular part;melanosome;membrane;membrane-bounded organelle;membrane-bounded v…
LGQMIVDYENPLK	A2AS98	0.0421316	adherens junction;anchoring junction;cell junction;cell part;cell projection;cell-substrate adherens junction;cell-substrate junction;cytoplasmic part;extracellular membrane-bounded organelle;extracellular organelle;extracellular region part;extracellular vesicular exosome;focal adhesion;intracellular part;lamellipodium;macromolecular complex;membrane-bounded organelle;membrane-bounded vesicle;or…
LGQMIVDYENPLKK	A2AS98	0.047967	adherens junction;anchoring junction;cell junction;cell part;cell projection;cell-substrate adherens junction;cell-substrate junction;cytoplasmic part;extracellular membrane-bounded organelle;extracellular organelle;extracellular region part;extracellular vesicular exosome;focal adhesion;intracellular part;lamellipodium;macromolecular complex;membrane-bounded organelle;membrane-bounded vesicle;or…
LGTAMSHEIQLVAEGAPK	Q6PGJ3	0.014242	adherens junction;anchoring junction;axon part;cell junction;cell part;cell projection part;cell surface;cell-substrate adherens junction;cell-substrate junction;external side of plasma membrane;focal adhesion;membrane;membrane part;plasma membrane part;presynaptic membrane;synapse part;synaptic membrane;terminal button
LHDINAQMVEDQGFLDSLR	H3BKM0	0.0434262	AP-type membrane coat adaptor complex;cell part;clathrin adaptor complex;cytoplasmic part;intracellular part;macromolecular complex;membrane part;protein complex
LHFFMPGFAPLTAR	Q9ERD7	-0.000895706	axon;cell body;cell part;cell periphery;cell projection;cytoplasm;cytoskeletal part;cytoskeleton;dendrite;extracellular membrane-bounded organelle;extracellular organelle;extracellular region part;extracellular vesicular exosome;intracellular;intracellular membrane-bounded organelle;intracellular non-membrane-bounded organelle;intracellular organelle;intracellular organelle part;intracellular par…
LHFFMPGFAPLTSR	P68372	0.00583922	cell part;cytoplasm;cytoskeletal part;extracellular membrane-bounded organelle;extracellular organelle;extracellular region part;extracellular vesicular exosome;intracellular membrane-bounded organelle;intracellular organelle;intracellular organelle part;intracellular part;macromolecular complex;membrane-bounded organelle;membrane-bounded vesicle;microtubule;myelin sheath;nucleus;organelle;organe…
LHMSLQQGK	B1AZ46	0.0182468	actin cytoskeleton;cell part;cytoplasm;cytoplasmic part;cytoskeleton;cytosol;extracellular membrane-bounded organelle;extracellular organelle;extracellular region part;extracellular vesicular exosome;intracellular non-membrane-bounded organelle;intracellular organelle;intracellular organelle part;intracellular part;membrane;membrane-bounded organelle;membrane-bounded vesicle;non-membrane-bounded …
LHNMIVDLDNVVK	Q8CAQ8	0.0439161	cell part;cytoplasmic part;integral to membrane;intracellular membrane-bounded organelle;intracellular organelle;intracellular organelle part;intracellular part;intrinsic to membrane;membrane;membrane part;membrane-bounded organelle;mitochondrial inner membrane;mitochondrial membrane;mitochondrial part;mitochondrion;myelin sheath;organelle;organelle inner membrane;organelle membrane;organelle part
LHQMIELSSK	Q8K0U4	0.12476	extracellular membrane-bounded organelle;extracellular organelle;extracellular region part;extracellular vesicular exosome;membrane-bounded organelle;membrane-bounded vesicle;organelle;vesicle
LIDDMVAQVLK	P54071	0.0419171	cell part;cytoplasmic part;extracellular membrane-bounded organelle;extracellular organelle;extracellular region part;extracellular vesicular exosome;intracellular membrane-bounded organelle;intracellular organelle;intracellular organelle part;intracellular part;membrane;membrane-bounded organelle;membrane-bounded vesicle;mitochondrial inner membrane;mitochondrial membrane;mitochondrial part;mito…
LIFGDALLMEPLEK	Q9Z1B3	0.0464191	cell part;chromatin;chromosomal part;cytoplasm;extracellular membrane-bounded organelle;extracellular organelle;extracellular region part;extracellular vesicular exosome;intracellular membrane-bounded organelle;intracellular organelle;intracellular organelle part;intracellular part;membrane;membrane-bounded organelle;membrane-bounded vesicle;myelin sheath;nuclear body;nuclear chromatin;nuclear ch…
LILPVGPAGGNQMLEQYDK	F7D432	0.0221637	cell part;cytoplasm;intracellular part
LINSMVAEFLK	Q9CYT6	0.0371194	cell part;membrane;plasma membrane
LIQHAQIPPEDSEIITNMAHLGVPIVTDSTLR	O08599	0.0870753	cell part;cytoplasm;cytoplasmic membrane-bounded vesicle;cytoplasmic part;cytoplasmic vesicle;cytosol;extracellular membrane-bounded organelle;extracellular organelle;extracellular region part;extracellular vesicular exosome;intracellular membrane-bounded organelle;intracellular organelle;intracellular organelle part;intracellular part;macromolecular complex;membrane;membrane-bounded organelle;me…
LIQNNHYAMEDVATR	A3KGU9	0.0241723	adherens junction;anchoring junction;cell cortex part;cell junction;cell part;cell-cell adherens junction;cell-cell junction;contractile fiber part;cortical cytoskeleton;cuticular plate;cytoplasmic part;cytoskeletal part;cytoskeleton;extracellular membrane-bounded organelle;extracellular organelle;extracellular region part;extracellular vesicular exosome;fascia adherens;intracellular membrane-bou…
LIYSTSLTMFPTNNNSK	P03893	0.0151732	cell part;cytoplasmic part;integral to membrane;intracellular organelle part;intracellular part;intrinsic to membrane;membrane;membrane part;mitochondrial inner membrane;mitochondrial membrane;mitochondrial part;organelle inner membrane;organelle membrane;organelle part;respiratory chain
LKDLNSQADSLMTSSAFDTSQVK	A3KGU9	0.0619586	adherens junction;anchoring junction;cell cortex part;cell junction;cell part;cell-cell adherens junction;cell-cell junction;contractile fiber part;cortical cytoskeleton;cuticular plate;cytoplasmic part;cytoskeletal part;cytoskeleton;extracellular membrane-bounded organelle;extracellular organelle;extracellular region part;extracellular vesicular exosome;fascia adherens;intracellular membrane-bou…
LKPFFEGMSQSSSQTEIGSLNSK	Q8K212	0.0977114	cell part;coated vesicle;COPI-coated vesicle;cytoplasmic membrane-bounded vesicle;cytoplasmic part;cytoplasmic vesicle;Golgi apparatus part;Golgi-associated vesicle;intracellular membrane-bounded organelle;intracellular organelle;intracellular organelle part;intracellular part;membrane-bounded organelle;membrane-bounded vesicle;organelle;organelle part;vesicle
LKPGTMIEWGNNWAR	O55125	0.0268432	cell part;cytoplasmic part;intracellular membrane-bounded organelle;intracellular organelle;intracellular organelle part;intracellular part;membrane;membrane-bounded organelle;mitochondrial inner membrane;mitochondrial membrane;mitochondrial part;mitochondrion;organelle;organelle inner membrane;organelle membrane;organelle part;synapse part;synaptic membrane
LLANMVYQYK	O55234	0.182477	cell part;centrosome;cytoplasm;cytoplasmic part;cytoskeletal part;cytosol;extracellular membrane-bounded organelle;extracellular organelle;extracellular region part;extracellular vesicular exosome;intracellular membrane-bounded organelle;intracellular non-membrane-bounded organelle;intracellular organelle;intracellular organelle part;intracellular part;macromolecular complex;membrane-bounded orga…
LLDDAMEADKSDEWFATR	Q9CPV4	0.032561	cell part;cytoplasmic part;extracellular membrane-bounded organelle;extracellular organelle;extracellular region part;extracellular vesicular exosome;intracellular membrane-bounded organelle;intracellular organelle;intracellular part;membrane-bounded organelle;membrane-bounded vesicle;mitochondrion;organelle;vesicle
LLDFGSLSNLQVTQPTVGMNFK	P63276	0.062667	adherens junction;anchoring junction;cell junction;cell part;cell-substrate adherens junction;cell-substrate junction;cytosolic small ribosomal subunit;extracellular membrane-bounded organelle;extracellular organelle;extracellular region part;extracellular vesicular exosome;focal adhesion;intracellular organelle part;intracellular part;macromolecular complex;membrane;membrane-bounded organelle;me…
LLGYQGIAVVMEELLK	Q5SQX6	0.229009	cell junction;cell part;cell projection;cytoplasm;cytoplasmic part;extracellular membrane-bounded organelle;extracellular organelle;extracellular region part;extracellular vesicular exosome;intracellular part;membrane;membrane-bounded organelle;membrane-bounded vesicle;neuron projection;organelle;perinuclear region of cytoplasm;synapse;vesicle
LLIEMEQR	Q04447	0.0195449	cell part;cytoplasmic part;extracellular membrane-bounded organelle;extracellular organelle;extracellular region part;extracellular vesicular exosome;intracellular membrane-bounded organelle;intracellular organelle;intracellular part;membrane-bounded organelle;membrane-bounded vesicle;mitochondrion;myelin sheath;organelle;vesicle
LLIPVAEGMNEIWLR	Q8CIB5	0.04407	adherens junction;anchoring junction;cell cortex;cell junction;cell part;cell projection membrane;cell projection part;cell surface;cell-substrate adherens junction;cell-substrate junction;contractile fiber part;cytoplasm;cytoplasmic part;cytoskeleton;extrinsic to internal side of plasma membrane;extrinsic to membrane;extrinsic to plasma membrane;focal adhesion;I band;intracellular membrane-bound…
LLPGYYMNLNQNPR	F8WHW6	0.0235444
LLPQVMYLDGYDR	D3YYE1	0.0625668	cell part;intracellular membrane-bounded organelle;intracellular organelle;intracellular organelle part;intracellular part;membrane-bounded organelle;nuclear matrix;nuclear part;nucleus;organelle;organelle part
LMDEVAGIVAAR	E9PYH2	0.0554478	cell body;cell part;cell projection;cytoplasm;cytoplasmic part;cytosol;extracellular membrane-bounded organelle;extracellular organelle;extracellular region part;extracellular vesicular exosome;intracellular organelle part;intracellular part;membrane-bounded organelle;membrane-bounded vesicle;neuron projection;nuclear part;nucleoplasm;organelle;organelle part;vesicle
LMDGSEILSLLESAR	A0A5F8MPR1	0.0619472
LMDKVELLLPK	Q9D023	0.0199075	cell part;cytoplasmic part;integral to membrane;intracellular membrane-bounded organelle;intracellular organelle;intracellular organelle part;intracellular part;intrinsic to membrane;membrane;membrane part;membrane-bounded organelle;mitochondrial inner membrane;mitochondrial membrane;mitochondrial part;mitochondrion;nucleus;organelle;organelle inner membrane;organelle membrane;organelle part
LMDVGLIAIR	Q60864	0.0303138	cell part;cytoplasmic part;cytosol;intracellular membrane-bounded organelle;intracellular organelle;intracellular part;membrane-bounded organelle;myelin sheath;nucleus;organelle
LMGDLGQLTFLEWDAR	A0A0R3P9C8	0.037559
LMHSSSLNNTSISR	B1AWC8	0.135531	cell part;cell periphery;cytoplasmic part;cytosol;intracellular part;membrane
LMHVAYEEFEK	Q9JHU4	0.0265144	cell part;cell projection;centrosome;cytoplasm;cytoplasmic dynein complex;cytoplasmic part;cytoskeletal part;dynein complex;extracellular membrane-bounded organelle;extracellular organelle;extracellular region part;extracellular vesicular exosome;filopodium;intracellular non-membrane-bounded organelle;intracellular organelle;intracellular organelle part;intracellular part;macromolecular complex;m…
LMLVEEELR	F6SEU4	0.0139492	cell junction;cell part;cell projection part;cytoplasm;dendritic shaft;intracellular part;intrinsic to internal side of plasma membrane;intrinsic to membrane;intrinsic to plasma membrane;membrane;membrane part;plasma membrane part
LMLVEEELRR	F6SEU4	0.0174252	cell junction;cell part;cell projection part;cytoplasm;dendritic shaft;intracellular part;intrinsic to internal side of plasma membrane;intrinsic to membrane;intrinsic to plasma membrane;membrane;membrane part;plasma membrane part
LMNETTAVALAYGIYK	Q3U2G2	0.0229796	cell part;cytoplasmic part;cytosol;extracellular membrane-bounded organelle;extracellular organelle;extracellular region part;extracellular vesicular exosome;intracellular membrane-bounded organelle;intracellular organelle;intracellular part;membrane-bounded organelle;membrane-bounded vesicle;mitochondrion;organelle;vesicle
LMSNALSTVTR	Q791T5	0.0510342	cell part;cytoplasmic part;integral to membrane;intracellular membrane-bounded organelle;intracellular organelle;intracellular organelle part;intracellular part;intrinsic to membrane;membrane;membrane part;membrane-bounded organelle;mitochondrial inner membrane;mitochondrial membrane;mitochondrial part;mitochondrion;organelle;organelle inner membrane;organelle membrane;organelle part
LMTGAGNVLR	Q8K596	0.0667234	cell part;integral to membrane;intrinsic to membrane;membrane part
LMVHNWEYLGK	A0A0A6YX18	0.0191306	cell part;cytoplasmic part;extracellular membrane-bounded organelle;extracellular organelle;extracellular region part;extracellular vesicular exosome;intracellular organelle part;intracellular part;lysosomal membrane;macromolecular complex;membrane;membrane part;membrane-bounded organelle;membrane-bounded vesicle;organelle;organelle membrane;organelle part;protein complex;proton-transporting two-…
LNDHFPLVVWQTGSGTQTNMNVNEVISNR	P97807	0.0622637	cell part;cytoplasmic part;extracellular membrane-bounded organelle;extracellular organelle;extracellular region part;extracellular vesicular exosome;intracellular membrane-bounded organelle;intracellular organelle;intracellular part;macromolecular complex;membrane-bounded organelle;membrane-bounded vesicle;mitochondrion;organelle;protein complex;tricarboxylic acid cycle enzyme complex;vesicle
LNFLSPELPAVAEFSTNETMGHSADR	Q99JY0	0.0707423	cell part;cytoplasmic part;endoplasmic reticulum;extracellular membrane-bounded organelle;extracellular organelle;extracellular region part;extracellular vesicular exosome;fatty acid beta-oxidation multienzyme complex;intracellular membrane-bounded organelle;intracellular non-membrane-bounded organelle;intracellular organelle;intracellular organelle part;intracellular part;macromolecular complex;…
LNWAFNMYDLDGDGK	P62761	-0.00867247	cell part;cytoplasmic part;cytosol;intracellular part;membrane
LPGQPPASMGR	Q61598	0.0322637	adherens junction;anchoring junction;cell junction;cell part;cell-substrate adherens junction;cell-substrate junction;cytoplasmic part;extracellular membrane-bounded organelle;extracellular organelle;extracellular region part;extracellular vesicular exosome;focal adhesion;Golgi apparatus;intracellular membrane-bounded organelle;intracellular organelle;intracellular part;membrane;membrane-bounded …
LPRPPPPEMPESLK	G5E902	0.13826	cell part;cytoplasmic part;extracellular membrane-bounded organelle;extracellular organelle;extracellular region part;extracellular vesicular exosome;integral to membrane;intracellular membrane-bounded organelle;intracellular organelle;intracellular organelle part;intracellular part;intrinsic to membrane;membrane;membrane part;membrane-bounded organelle;membrane-bounded vesicle;mitochondrial inne…
LPRPPPPEMPESLKK	G5E902	0.160066	cell part;cytoplasmic part;extracellular membrane-bounded organelle;extracellular organelle;extracellular region part;extracellular vesicular exosome;integral to membrane;intracellular membrane-bounded organelle;intracellular organelle;intracellular organelle part;intracellular part;intrinsic to membrane;membrane;membrane part;membrane-bounded organelle;membrane-bounded vesicle;mitochondrial inne…
LPSGSDHVMLK	A0A0A6YY91	0.027216	axon;cell body;cell junction;cell part;cell projection;cell projection part;cell surface;cell-cell junction;external side of plasma membrane;extracellular membrane-bounded organelle;extracellular organelle;extracellular region part;extracellular vesicular exosome;growth cone;membrane;membrane part;membrane-bounded organelle;membrane-bounded vesicle;neuron projection;neuronal cell body;organelle;p…
LQESLMSVAPR	P61922	0.0170923	4-aminobutyrate transaminase complex;cell part;cell projection;cytoplasmic part;extracellular membrane-bounded organelle;extracellular organelle;extracellular region part;extracellular vesicular exosome;intracellular membrane-bounded organelle;intracellular organelle;intracellular organelle lumen;intracellular organelle part;intracellular part;macromolecular complex;membrane-bounded organelle;mem…
LQHPDMLVTK	E9PV14	0.0190256	cell part;cytoplasm;cytoskeleton;extrinsic to membrane;intracellular non-membrane-bounded organelle;intracellular organelle;intracellular part;membrane part;non-membrane-bounded organelle;organelle
LQMADQIAR	Q80TJ1	0.036212	cell junction;cell part;cytoplasmic part;cytoplasmic vesicle;cytoplasmic vesicle membrane;cytoplasmic vesicle part;intracellular organelle;intracellular organelle part;intracellular part;membrane;organelle;organelle membrane;organelle part;synapse;vesicle;vesicle membrane
LQMQGEAALAR	Q9D6D0	0.0413755	apical part of cell;cell body;cell part;cytoplasmic part;integral to membrane;intracellular membrane-bounded organelle;intracellular organelle;intracellular part;intrinsic to membrane;membrane part;membrane-bounded organelle;mitochondrion;neuronal cell body;organelle
LQQAVMLGALTEVPVPTR	E9Q8N8	0.0310333	basolateral plasma membrane;cell part;extracellular membrane-bounded organelle;extracellular organelle;extracellular region part;extracellular vesicular exosome;integral to membrane;integral to plasma membrane;intrinsic to membrane;intrinsic to plasma membrane;membrane part;membrane-bounded organelle;membrane-bounded vesicle;organelle;plasma membrane part;vesicle
LQQVLQMESHIQSTSDR	P70168	0.0335358	cell part;cytoplasm;cytoplasmic part;endoplasmic reticulum part;endoplasmic reticulum tubular network;envelope;extracellular membrane-bounded organelle;extracellular organelle;extracellular region part;extracellular vesicular exosome;intracellular organelle part;intracellular part;macromolecular complex;membrane;membrane-bounded organelle;membrane-bounded vesicle;nuclear envelope;nuclear membrane…
LQTAPVPMPDLK	A0A0A0MQC7	0.0576655	axon;axoneme;cell part;cell projection;cell projection part;cytoplasm;cytoskeletal part;cytoskeleton;growth cone;intracellular membrane-bounded organelle;intracellular non-membrane-bounded organelle;intracellular organelle;intracellular organelle part;intracellular part;macromolecular complex;membrane;membrane-bounded organelle;microtubule;microtubule cytoskeleton;neuron projection;non-membrane-b…
LRPEMLQDLR	E9PV73	0.0356512
LSAIYGGTYMLNKPIEEIIVQNGK	Q61598	0.056352	adherens junction;anchoring junction;cell junction;cell part;cell-substrate adherens junction;cell-substrate junction;cytoplasmic part;extracellular membrane-bounded organelle;extracellular organelle;extracellular region part;extracellular vesicular exosome;focal adhesion;Golgi apparatus;intracellular membrane-bounded organelle;intracellular organelle;intracellular part;membrane;membrane-bounded …
LSGGAVPSASMTR	Q8BTG7	0.0303919	basolateral plasma membrane;cell part;cell projection membrane;cell projection part;cytoplasm;cytoplasmic part;cytosol;intracellular part;membrane part;plasma membrane part
LSMKPEPLFR	P14873	0.0424601	cell junction;cell part;cell projection;cell projection part;cilium;cytoplasm;cytoplasmic part;cytoskeletal part;cytosol;dendritic spine;intracellular organelle part;intracellular part;macromolecular complex;membrane;microtubule;microtubule associated complex;neuron projection;neuron spine;nonmotile primary cilium;organelle part;photoreceptor outer segment;plasma membrane;postsynaptic density;pri…
LSQGSGSSITAAGMR	F6SEU4	0.0507125	cell junction;cell part;cell projection part;cytoplasm;dendritic shaft;intracellular part;intrinsic to internal side of plasma membrane;intrinsic to membrane;intrinsic to plasma membrane;membrane;membrane part;plasma membrane part
LSQMGVTTDGVPAQQLR	F6SEU4	0.0469132	cell junction;cell part;cell projection part;cytoplasm;dendritic shaft;intracellular part;intrinsic to internal side of plasma membrane;intrinsic to membrane;intrinsic to plasma membrane;membrane;membrane part;plasma membrane part
LSSAMSAAK	P14152	0.0916868	cell part;centrosome;cytoplasm;cytoplasmic part;cytoskeletal part;cytosol;extracellular membrane-bounded organelle;extracellular organelle;extracellular region part;extracellular space;extracellular vesicular exosome;intracellular membrane-bounded organelle;intracellular non-membrane-bounded organelle;intracellular organelle;intracellular organelle part;intracellular part;membrane-bounded organel…
LSSEMNTSTVNSAR	P14733	0.0621728	cell part;cytoskeletal part;envelope;intermediate filament;intracellular membrane-bounded organelle;intracellular organelle;intracellular organelle part;intracellular part;lamin filament;macromolecular complex;membrane;membrane-bounded organelle;nuclear envelope;nuclear inner membrane;nuclear matrix;nuclear membrane;nuclear part;nucleoplasm;nucleus;organelle;organelle envelope;organelle inner mem…
LSTMETGTGLIR	Q64514	0.0331974	cell part;cytoplasm;intracellular membrane-bounded organelle;intracellular organelle;intracellular organelle part;intracellular part;membrane-bounded organelle;nuclear part;nucleoplasm;nucleus;organelle;organelle part
LSTVASTDILATVLEEMPPFPER	P17427	0.123377	AP-type membrane coat adaptor complex;cell part;clathrin adaptor complex;coated pit;cytoplasmic membrane-bounded vesicle;cytoplasmic part;cytoplasmic vesicle;intracellular membrane-bounded organelle;intracellular organelle;intracellular part;macromolecular complex;membrane;membrane coat;membrane part;membrane-bounded organelle;membrane-bounded vesicle;organelle;plasma membrane;protein complex;sto…
LSVPATFMLVSLDEGPGPPIK	Q4FE56	0.032078	apical part of cell;cell part;cell projection part;cytoplasm;growth cone;intracellular part;membrane;site of polarized growth
LTDFNFLMVLGK	P68404	0.0459096	cell part;cytoplasm;extracellular membrane-bounded organelle;extracellular organelle;extracellular region part;extracellular vesicular exosome;intracellular membrane-bounded organelle;intracellular organelle;intracellular part;membrane;membrane-bounded organelle;membrane-bounded vesicle;nucleus;organelle;plasma membrane;vesicle
LTDQVMQNPQVLAALQER	B7ZNL2	0.0114887	cell part;intracellular membrane-bounded organelle;intracellular organelle;intracellular part;membrane-bounded organelle;nucleus;organelle
LTGLTSSIPDMILGHLFSQEELSGNSELIQK	Q9QYG0	0.0508435	cell part;cell projection part;centrosome;cytoplasm;cytoplasmic part;cytoskeletal part;extracellular membrane-bounded organelle;extracellular organelle;extracellular region part;extracellular vesicular exosome;Golgi apparatus;growth cone;intracellular membrane-bounded organelle;intracellular non-membrane-bounded organelle;intracellular organelle;intracellular organelle part;intracellular part;mem…
LTGMAFR	P16858	0.0602506	cell part;cytoplasm;cytoplasmic part;cytoskeleton;cytosol;intracellular membrane-bounded organelle;intracellular non-membrane-bounded organelle;intracellular organelle;intracellular part;membrane-bounded organelle;microtubule cytoskeleton;myelin sheath;non-membrane-bounded organelle;nucleus;organelle
LTLQTTSDGVMLDK	D3Z7P3	0.00541836	cell part;cytoplasmic part;cytosol;intracellular membrane-bounded organelle;intracellular organelle;intracellular part;membrane-bounded organelle;mitochondrion;organelle
LTLQTTSDGVMLDKDLFK	D3Z7P3	0.0418618	cell part;cytoplasmic part;cytosol;intracellular membrane-bounded organelle;intracellular organelle;intracellular part;membrane-bounded organelle;mitochondrion;organelle
LTLSMAVAAEFR	O35295	0.0258852	cell part;chromosomal part;DNA replication factor A complex;intracellular membrane-bounded organelle;intracellular organelle;intracellular organelle part;intracellular part;macromolecular complex;membrane-bounded organelle;nuclear chromosome part;nuclear part;nucleoplasm;nucleus;organelle;organelle part;protein complex
LTMLDIASNR	Q3UM45	0.101068	cell part;chromosome;extracellular membrane-bounded organelle;extracellular organelle;extracellular region part;extracellular vesicular exosome;intracellular membrane-bounded organelle;intracellular non-membrane-bounded organelle;intracellular organelle;intracellular part;membrane-bounded organelle;membrane-bounded vesicle;non-membrane-bounded organelle;nucleus;organelle;vesicle
LTMLNTVSK	Q62419	0.139395	cell junction;cell part;cell projection;cytoplasm;cytoplasmic part;cytoskeletal part;early endosome membrane;endosomal part;endosome membrane;intracellular non-membrane-bounded organelle;intracellular organelle;intracellular organelle part;intracellular part;macromolecular complex;membrane;non-membrane-bounded organelle;organelle;organelle membrane;organelle part;podosome;protein complex
LTPITYPQGLAMAK	Q3TLP8	0.0549666	adherens junction;anchoring junction;cell junction;cell part;cell projection;cell-substrate adherens junction;cell-substrate junction;cytoplasm;cytoplasmic membrane-bounded vesicle;cytoplasmic part;cytoplasmic vesicle;extracellular membrane-bounded organelle;extracellular organelle;extracellular region part;extracellular vesicular exosome;extrinsic to membrane;extrinsic to plasma membrane;focal a…
LTTYAMTVPFVR	Q8BMS1	0.0341984	cell part;cytoplasmic part;fatty acid beta-oxidation multienzyme complex;intracellular membrane-bounded organelle;intracellular non-membrane-bounded organelle;intracellular organelle;intracellular organelle part;intracellular part;macromolecular complex;membrane;membrane-bounded organelle;mitochondrial inner membrane;mitochondrial membrane;mitochondrial nucleoid;mitochondrial part;mitochondrion;n…
LTVDGVETYMVVTR	Q80XI4	0.0324015	cell part;cytoplasmic part;endoplasmic reticulum membrane;endoplasmic reticulum part;intracellular organelle part;intracellular part;membrane;membrane part;nuclear part;nucleoplasm;organelle membrane;organelle part;plasma membrane
LTVFTTLMDVTK	Q9WV54	0.0327476	cell part;cytoplasmic part;extracellular membrane-bounded organelle;extracellular organelle;extracellular region part;extracellular vesicular exosome;intracellular membrane-bounded organelle;intracellular organelle;intracellular part;lysosome;lytic vacuole;membrane-bounded organelle;membrane-bounded vesicle;organelle;vacuole;vesicle
LVDQALLTMDTYLGQFPDIK	O08539	0.143511	axon;axon part;axon terminus;cell part;cell projection;cell projection part;cerebellar mossy fiber;clathrin-coated vesicle;coated vesicle;contractile fiber part;cytoplasm;cytoplasmic membrane-bounded vesicle;cytoplasmic part;cytoplasmic vesicle;cytoskeletal part;I band;initial segment;intracellular membrane-bounded organelle;intracellular organelle;intracellular organelle part;intracellular part;…
LVILMEPFEDALR	Q91WC3	0.0838813	cell part;cytoplasmic part;endoplasmic reticulum membrane;endoplasmic reticulum part;integral to membrane;intracellular membrane-bounded organelle;intracellular organelle;intracellular organelle part;intracellular part;intrinsic to membrane;membrane;membrane part;membrane-bounded organelle;microbody;microbody membrane;microbody part;mitochondrial membrane;mitochondrial outer membrane;mitochondria…
LVLELSGEMVR	Q91WD5	0.0453065	cell part;cytoplasmic part;intracellular membrane-bounded organelle;intracellular organelle;intracellular organelle part;intracellular part;macromolecular complex;membrane part;membrane-bounded organelle;mitochondrial membrane part;mitochondrial part;mitochondrial respiratory chain complex I;mitochondrion;NADH dehydrogenase complex;nuclear part;nucleoplasm;organelle;organelle part;protein complex…
LVLLNMPGPPR	Q91V14	0.0510628	cell body;cell part;cell projection part;dendritic shaft;integral to membrane;integral to plasma membrane;intrinsic to membrane;intrinsic to plasma membrane;membrane;membrane part;neuronal cell body;plasma membrane;plasma membrane part
LVQLDSAISMELWQEAFK	P23116	0.0431691	cell part;cytoplasm;cytoplasmic part;cytoskeletal part;eukaryotic 43S preinitiation complex;eukaryotic 48S preinitiation complex;eukaryotic translation initiation factor 3 complex;eukaryotic translation initiation factor 3 complex, eIF3m;intracellular membrane-bounded organelle;intracellular non-membrane-bounded organelle;intracellular organelle;intracellular organelle part;intracellular part;mac…
LVTMQIWDTAGQER	P51150	0.042981	cell part;cytoplasm;cytoplasmic membrane-bounded vesicle;cytoplasmic part;cytoplasmic vesicle;cytoplasmic vesicle membrane;cytoplasmic vesicle part;endocytic vesicle;endocytic vesicle membrane;endosome;extracellular membrane-bounded organelle;extracellular organelle;extracellular region part;extracellular vesicular exosome;Golgi apparatus;intracellular membrane-bounded organelle;intracellular org…
LVVENVDVLTQMR	A2AS98	0.109164	adherens junction;anchoring junction;cell junction;cell part;cell projection;cell-substrate adherens junction;cell-substrate junction;cytoplasmic part;extracellular membrane-bounded organelle;extracellular organelle;extracellular region part;extracellular vesicular exosome;focal adhesion;intracellular part;lamellipodium;macromolecular complex;membrane-bounded organelle;membrane-bounded vesicle;or…
LWDHATMTEVK	Q9Z1Z2	0.044709	cell part;cytoplasm;cytoplasmic part;cytosol;intracellular membrane-bounded organelle;intracellular organelle;intracellular organelle part;intracellular part;macromolecular complex;membrane;membrane-bounded organelle;nuclear part;nucleoplasm;nucleus;organelle;organelle part;plasma membrane;protein complex;SMN complex;SMN-Sm protein complex
LWGTSDVVQEIQEMK	P32037	0.0260737	acrosomal membrane;cell part;cytoplasm;cytoplasmic part;cytoplasmic vesicle membrane;cytoplasmic vesicle part;extracellular membrane-bounded organelle;extracellular organelle;extracellular region part;extracellular vesicular exosome;integral to membrane;integral to plasma membrane;intracellular organelle part;intracellular part;intrinsic to membrane;intrinsic to plasma membrane;membrane;membrane …
LWGTSDVVQEIQEMKDESVR	P32037	0.0649341	acrosomal membrane;cell part;cytoplasm;cytoplasmic part;cytoplasmic vesicle membrane;cytoplasmic vesicle part;extracellular membrane-bounded organelle;extracellular organelle;extracellular region part;extracellular vesicular exosome;integral to membrane;integral to plasma membrane;intracellular organelle part;intracellular part;intrinsic to membrane;intrinsic to plasma membrane;membrane;membrane …
LWNVDTFVPVGEMR	F8WGN6	0.0192111	cell part;cytoskeletal part;intracellular organelle part;intracellular part;kinesin complex;macromolecular complex;microtubule;microtubule associated complex;organelle part;protein complex
LWTVPTNMPSK	G3XA53	0.0317505	cell part;membrane;myelin sheath;plasma membrane
LYQSMNSQYLK	G3X8T3	0.0357687	cell part;cytoplasmic part;extracellular membrane-bounded organelle;extracellular organelle;extracellular region part;extracellular vesicular exosome;intracellular membrane-bounded organelle;intracellular organelle;intracellular organelle part;intracellular part;membrane;membrane-bounded organelle;membrane-bounded vesicle;mitochondrion;nuclear part;nucleoplasm;organelle;organelle part;vesicle
MAATFIGNSTAIQELFK	Q9D6F9	0.0656783	axon part;cell body;cell part;cell projection;cell projection part;cilium;cytoplasm;cytoskeletal part;extracellular membrane-bounded organelle;extracellular organelle;extracellular region part;extracellular vesicular exosome;internode region of axon;intracellular membrane-bounded organelle;intracellular organelle;intracellular organelle part;intracellular part;macromolecular complex;membrane-boun…
MADGAPLAGVR	Q9JIS5	0.0470241	cell junction;cell part;cell projection;cell-cell junction;clathrin coated vesicle membrane;clathrin-coated vesicle;coated vesicle;coated vesicle membrane;cytoplasm;cytoplasmic membrane-bounded vesicle;cytoplasmic part;cytoplasmic vesicle;cytoplasmic vesicle membrane;cytoplasmic vesicle part;endoplasmic reticulum;integral to membrane;intracellular membrane-bounded organelle;intracellular organell…
MADSGGQPQLTQPGK	Q9QYG0	0.0275955	cell part;cell projection part;centrosome;cytoplasm;cytoplasmic part;cytoskeletal part;extracellular membrane-bounded organelle;extracellular organelle;extracellular region part;extracellular vesicular exosome;Golgi apparatus;growth cone;intracellular membrane-bounded organelle;intracellular non-membrane-bounded organelle;intracellular organelle;intracellular organelle part;intracellular part;mem…
MAGVRPDNVAEVVAGAR	Q8BNW9	0.0554278
MAKPEEVLVVENDQGEVVR	Q6P5F9	0.049672	annulate lamellae;Cajal body;cell part;chromosomal part;cytoplasm;intracellular membrane-bounded organelle;intracellular non-membrane-bounded organelle;intracellular organelle;intracellular organelle part;intracellular part;kinetochore;macromolecular complex;membrane;membrane part;membrane-bounded organelle;non-membrane-bounded organelle;nuclear body;nuclear membrane;nuclear part;nucleolus;nucleo…
MALDIEIAAYR	A0A0R4J036	0.0336778
MALELLTQEFGIPVER	Q8BGQ7	0.0515669	cell part;cytoplasm;extracellular membrane-bounded organelle;extracellular organelle;extracellular region part;extracellular vesicular exosome;intracellular part;membrane;membrane-bounded organelle;membrane-bounded vesicle;organelle;vesicle
MALVGLGVSHSVLK	Q9DB77	0.02319	cell part;cytoplasmic part;extracellular membrane-bounded organelle;extracellular organelle;extracellular region part;extracellular vesicular exosome;intracellular membrane-bounded organelle;intracellular organelle;intracellular organelle part;intracellular part;macromolecular complex;membrane;membrane part;membrane-bounded organelle;membrane-bounded vesicle;mitochondrial inner membrane;mitochond…
MAPTPIPTR	Q9QXS6	0.00134968	actin cytoskeleton;cell cortex;cell junction;cell part;cell-cell junction;cytoplasmic part;cytoskeleton;gap junction;intracellular non-membrane-bounded organelle;intracellular organelle;intracellular part;membrane;non-membrane-bounded organelle;organelle;plasma membrane
MASTFIGNSTAIQELFK	Q922F4	0.067813	cell part;cytoplasm;cytoskeletal part;extracellular membrane-bounded organelle;extracellular organelle;extracellular region part;extracellular vesicular exosome;intracellular membrane-bounded organelle;intracellular organelle;intracellular organelle part;intracellular part;macromolecular complex;membrane-bounded organelle;membrane-bounded vesicle;microtubule;nucleus;organelle;organelle part;prote…
MATDPENIIK	Q62277	0.0401766	cell junction;cell part;cell projection;cell projection part;clathrin coated vesicle membrane;clathrin-coated vesicle;coated vesicle;coated vesicle membrane;cytoplasmic membrane-bounded vesicle;cytoplasmic part;cytoplasmic vesicle;cytoplasmic vesicle membrane;cytoplasmic vesicle part;excitatory synapse;integral to membrane;integral to organelle membrane;integral to synaptic vesicle membrane;intra…
MAVTFIGNSTAIQELFK	P99024	0.0623899	cell body;cell part;cytoplasmic part;cytoskeletal part;cytosol;extracellular membrane-bounded organelle;extracellular organelle;extracellular region part;extracellular vesicular exosome;intracellular membrane-bounded organelle;intracellular organelle;intracellular organelle part;intracellular part;macromolecular complex;membrane-bounded organelle;membrane-bounded vesicle;membrane-enclosed lumen;m…
MDDREDLVYQAK	P62259	0.0140071	adherens junction;anchoring junction;axon;cell junction;cell part;cell projection;cell-substrate adherens junction;cell-substrate junction;cytoplasmic membrane-bounded vesicle;cytoplasmic part;cytoplasmic vesicle;cytoplasmic vesicle membrane;cytoplasmic vesicle part;cytoskeletal part;cytosol;extracellular membrane-bounded organelle;extracellular organelle;extracellular region part;extracellular v…
MDELQLFR	Q01853	0.0570287	cell part;chromosomal part;cytoplasm;cytoplasmic part;cytoplasmic ubiquitin ligase complex;cytosol;endoplasmic reticulum;endoplasmic reticulum membrane;endoplasmic reticulum part;ER ubiquitin ligase complex;extracellular membrane-bounded organelle;extracellular organelle;extracellular region part;extracellular vesicular exosome;Hrd1p ubiquitin ligase complex;intracellular membrane-bounded organel…
MDENEFVAVTSTNAAK	A0A0R4J1N0	0.0515623
MDENQFVAVTSTNAAK	O08553	0.0621831	axon;axon part;cell body;cell part;cell projection;cell projection part;cytoplasmic part;cytoskeletal part;cytosol;dendrite;extracellular membrane-bounded organelle;extracellular organelle;extracellular region part;extracellular vesicular exosome;growth cone;intracellular membrane-bounded organelle;intracellular organelle;intracellular organelle part;intracellular part;macromolecular complex;memb…
MDIVHLLETNTEPLQER	S4R2F3	0.0171977	cell part;contractile fiber part;cytoplasm;cytoplasmic part;intracellular part;M band;membrane;organelle part;perinuclear region of cytoplasm;plasma membrane;Z disc
MDKNELVQK	P63101	0.0453181	adherens junction;anchoring junction;blood microparticle;cell junction;cell leading edge;cell part;cell-substrate adherens junction;cell-substrate junction;cytoplasmic membrane-bounded vesicle;cytoplasmic part;cytoplasmic vesicle;cytoplasmic vesicle membrane;cytoplasmic vesicle part;cytoskeletal part;cytosol;extracellular membrane-bounded organelle;extracellular organelle;extracellular region par…
MDLQLHIYQLK	Q80TJ1	0.0293211	cell junction;cell part;cytoplasmic part;cytoplasmic vesicle;cytoplasmic vesicle membrane;cytoplasmic vesicle part;intracellular organelle;intracellular organelle part;intracellular part;membrane;organelle;organelle membrane;organelle part;synapse;vesicle;vesicle membrane
MDSTEPPYSQK	P10126	0.0240135	cell cortex part;cell part;cell projection membrane;cell projection part;cortical actin cytoskeleton;cortical cytoskeleton;cytoplasm;cytoplasmic part;cytoskeletal part;cytoskeleton;cytosol;extracellular membrane-bounded organelle;extracellular organelle;extracellular region part;extracellular space;extracellular vesicular exosome;intracellular membrane-bounded organelle;intracellular non-membrane…
MDVGGLSDPYVK	P46096	0.0274282	cell junction;cell part;cell projection;chromaffin granule membrane;clathrin coated vesicle membrane;clathrin-coated vesicle;coated vesicle;coated vesicle membrane;cytoplasm;cytoplasmic membrane-bounded vesicle;cytoplasmic part;cytoplasmic vesicle;cytoplasmic vesicle membrane;cytoplasmic vesicle part;dense core granule;excitatory synapse;integral to membrane;intracellular membrane-bounded organel…
MEAIWLYQFR	Q8BHC1	0.0635902	cell part;cell projection;cytoplasmic part;Golgi apparatus;intracellular;intracellular membrane-bounded organelle;intracellular organelle;intracellular part;membrane;membrane-bounded organelle;neuron projection;organelle;plasma membrane;vesicle
MEALIPVINK	Q8K1M6	0.0586839	brush border;cell junction;cell part;cell projection;clathrin coated vesicle membrane;coated pit;coated vesicle membrane;cytoplasm;cytoplasmic part;cytoplasmic vesicle membrane;cytoplasmic vesicle part;cytoskeletal part;cytosol;Golgi apparatus;intracellular membrane-bounded organelle;intracellular organelle;intracellular organelle part;intracellular part;macromolecular complex;membrane;membrane p…
MEDALDNYVIR	Q91ZA3	0.0755399	cell part;cytoplasmic part;intracellular membrane-bounded organelle;intracellular organelle;intracellular organelle lumen;intracellular organelle part;intracellular part;membrane-bounded organelle;membrane-enclosed lumen;mitochondrial matrix;mitochondrial part;mitochondrion;organelle;organelle lumen;organelle part
MEEEVLLLEDQNSK	Q5SV64	0.037557	actin cytoskeleton;actin filament bundle;actomyosin;axon;cell body;cell cortex;cell division site part;cell part;cell projection;cell projection part;cleavage furrow;cytoplasm;cytoplasmic part;cytoskeletal part;cytoskeleton;dendritic spine;extracellular membrane-bounded organelle;extracellular organelle;extracellular region part;extracellular vesicular exosome;growth cone;intracellular membrane-b…
MEGYSEEASLLR	E0CYK1	0.00210154	actin cytoskeleton;cell part;cell projection;cytoskeleton;dendrite;intracellular non-membrane-bounded organelle;intracellular organelle;intracellular part;neuron projection;non-membrane-bounded organelle;organelle
MELITILEK	P70168	0.018713	cell part;cytoplasm;cytoplasmic part;endoplasmic reticulum part;endoplasmic reticulum tubular network;envelope;extracellular membrane-bounded organelle;extracellular organelle;extracellular region part;extracellular vesicular exosome;intracellular organelle part;intracellular part;macromolecular complex;membrane;membrane-bounded organelle;membrane-bounded vesicle;nuclear envelope;nuclear membrane…
MELQETIK	Q9CQZ5	0.0297478	cell part;cytoplasmic part;intracellular membrane-bounded organelle;intracellular organelle;intracellular organelle part;intracellular part;macromolecular complex;membrane;membrane part;membrane-bounded organelle;mitochondrial membrane;mitochondrial membrane part;mitochondrial part;mitochondrial respiratory chain complex I;mitochondrion;NADH dehydrogenase complex;organelle;organelle membrane;orga…
MELSDANLQTLTEYLK	Q9ERK4	0.0400319	cell part;cytoplasm;extracellular membrane-bounded organelle;extracellular organelle;extracellular region part;extracellular vesicular exosome;intracellular organelle part;intracellular part;membrane;membrane-bounded organelle;membrane-bounded vesicle;nuclear part;nucleoplasm;organelle;organelle part;vesicle
MEPLNNLQVAVK	H3BKM0	0.0196574	AP-type membrane coat adaptor complex;cell part;clathrin adaptor complex;cytoplasmic part;intracellular part;macromolecular complex;membrane part;protein complex
MESPIPILPLPTPDAETEK	A0A338P769	0.00687184
MESSINHISQTVDIHK	B7ZCU3	0.0164196	cell leading edge;cell part;cell projection;cytoplasmic part;extracellular membrane-bounded organelle;extracellular organelle;extracellular region part;extracellular vesicular exosome;filopodium;intracellular;intracellular part;lamellipodium;macromolecular complex;membrane-bounded organelle;membrane-bounded vesicle;organelle;protein complex;SCAR complex;vesicle
MEVKPPPGRPQPDSGR	A2AL12	0.0419733
MEVLATDTASQQER	Q9Z0P4	0.0205825	apicolateral plasma membrane;axon;basolateral plasma membrane;cell part;cell projection;cell projection membrane;cell projection part;cytoplasm;dendrite membrane;dendritic spine membrane;filopodium;filopodium membrane;intracellular membrane-bounded organelle;intracellular organelle;intracellular organelle part;intracellular part;leading edge membrane;membrane;membrane part;membrane-bounded organe…
MFDVGGQR	B2RSH2	0.0467837	cell part;centrosome;cytoplasm;cytoplasmic part;cytoskeletal part;extracellular membrane-bounded organelle;extracellular organelle;extracellular region part;extracellular vesicular exosome;extrinsic to internal side of plasma membrane;extrinsic to membrane;extrinsic to plasma membrane;heterotrimeric G-protein complex;intracellular;intracellular membrane-bounded organelle;intracellular non-membran…
MFESFIESVPLFK	A0A0A6YX73	0.0863247	adherens junction;AMP-activated protein kinase complex;anchoring junction;cAMP-dependent protein kinase complex;cell junction;cell part;cell-substrate adherens junction;cell-substrate junction;centrosome;cytoplasm;cytoplasmic part;cytoskeletal part;extracellular membrane-bounded organelle;extracellular organelle;extracellular region part;extracellular vesicular exosome;focal adhesion;intracellula…
MFGIDKDAIVQAVK	P40142	0.0499705	cell part;extracellular membrane-bounded organelle;extracellular organelle;extracellular region part;extracellular vesicular exosome;intracellular membrane-bounded organelle;intracellular organelle;intracellular organelle part;intracellular part;membrane-bounded organelle;membrane-bounded vesicle;myelin sheath;nuclear part;nucleoplasm;nucleus;organelle;organelle part;vesicle
MFIGGLSWDTSK	D3YTQ3	0.0514461	cell part;extracellular membrane-bounded organelle;extracellular organelle;extracellular region part;extracellular vesicular exosome;intracellular membrane-bounded organelle;intracellular organelle;intracellular organelle part;intracellular part;membrane-bounded organelle;membrane-bounded vesicle;nuclear part;nucleoplasm;nucleus;organelle;organelle part;vesicle
MFIGGLSWDTTK	Q60668	0.0480781	cell part;cytoplasm;extracellular membrane-bounded organelle;extracellular organelle;extracellular region part;extracellular vesicular exosome;intracellular organelle part;intracellular part;macromolecular complex;membrane-bounded organelle;membrane-bounded vesicle;nuclear part;nucleoplasm;organelle;organelle part;ribonucleoprotein complex;vesicle
MFLITNSPSSFVDK	Q3UHB1	0.081262	cell part;cytoplasmic part;cytosol;intracellular membrane-bounded organelle;intracellular organelle;intracellular part;macromolecular complex;membrane-bounded organelle;mitochondrion;organelle;protein complex;receptor complex
MFQTLIQK	P56379	0.016598	cell part;cytoplasmic part;integral to membrane;intracellular membrane-bounded organelle;intracellular organelle;intracellular organelle part;intracellular part;intrinsic to membrane;macromolecular complex;membrane part;membrane-bounded organelle;mitochondrial membrane part;mitochondrial part;mitochondrial proton-transporting ATP synthase complex;mitochondrion;organelle;organelle part;protein com…
MFTQQQPQELAR	A0A0R4J2B2	0.0970803
MGHAGAIIAGGK	Q9WUM5	0.0310208	cell part;cytoplasm;cytoplasmic part;extracellular membrane-bounded organelle;extracellular organelle;extracellular region part;extracellular vesicular exosome;intracellular membrane-bounded organelle;intracellular organelle;intracellular organelle part;intracellular part;macromolecular complex;membrane;membrane-bounded organelle;membrane-bounded vesicle;mitochondrial inner membrane;mitochondrial…
MGHEPGVAK	Q60771	0.0320052	basal part of cell;cell junction;cell part;cell-cell junction;extracellular membrane-bounded organelle;extracellular organelle;extracellular region part;extracellular vesicular exosome;integral to membrane;integral to plasma membrane;intrinsic to membrane;intrinsic to plasma membrane;membrane part;membrane-bounded organelle;membrane-bounded vesicle;myelin sheath;occluding junction;organelle;plasm…
MGIGGLDK	P46460	0.0226922	cell part;cytoplasm;cytoplasmic part;extracellular membrane-bounded organelle;extracellular organelle;extracellular region part;extracellular vesicular exosome;Golgi apparatus part;Golgi stack;intracellular organelle part;intracellular part;lysosomal membrane;membrane;membrane-bounded organelle;membrane-bounded vesicle;myelin sheath;organelle;organelle membrane;organelle part;plasma membrane;vacu…
MGIGGLDKEFSDIFR	P46460	0.0802271	cell part;cytoplasm;cytoplasmic part;extracellular membrane-bounded organelle;extracellular organelle;extracellular region part;extracellular vesicular exosome;Golgi apparatus part;Golgi stack;intracellular organelle part;intracellular part;lysosomal membrane;membrane;membrane-bounded organelle;membrane-bounded vesicle;myelin sheath;organelle;organelle membrane;organelle part;plasma membrane;vacu…
MGLVDQLVEPLGPGIK	Q8BMS1	0.0337435	cell part;cytoplasmic part;fatty acid beta-oxidation multienzyme complex;intracellular membrane-bounded organelle;intracellular non-membrane-bounded organelle;intracellular organelle;intracellular organelle part;intracellular part;macromolecular complex;membrane;membrane-bounded organelle;mitochondrial inner membrane;mitochondrial membrane;mitochondrial nucleoid;mitochondrial part;mitochondrion;n…
MGPGAASGGERPNLK	Q9D1G1	0.120766	cell part;cytoplasmic part;endoplasmic reticulum membrane;endoplasmic reticulum part;endoplasmic reticulum-Golgi intermediate compartment;extracellular membrane-bounded organelle;extracellular organelle;extracellular region part;extracellular vesicular exosome;Golgi apparatus;Golgi apparatus part;Golgi membrane;intracellular membrane-bounded organelle;intracellular organelle;intracellular organel…
MGPGSGPGALAK	O88737	0.0124965	axon;cell junction;cell part;cell projection;cell projection part;cell surface;cytoplasm;cytoskeletal part;cytoskeleton;dendrite;excitatory synapse;extrinsic to membrane;intracellular non-membrane-bounded organelle;intracellular organelle;intracellular organelle part;intracellular part;membrane part;neuron projection;neuron projection terminus;non-membrane-bounded organelle;organelle;organelle pa…
MGPSSSPIPSPSPSPTDSK	P63318	0.0350785	cell junction;cell part;cell projection;cell-cell junction;cytoplasm;cytoplasmic part;cytosol;dendrite;intracellular membrane-bounded organelle;intracellular organelle;intracellular part;membrane;membrane-bounded organelle;neuron projection;nucleus;organelle;perinuclear region of cytoplasm;plasma membrane;synapse part;synaptic membrane
MGTPYLQK	A0A0J9YUE9	0.0335626
MGYAEEAPYDAIHVGAAAPVVPQALIDQLKPGGR	F7D432	0.0704527	cell part;cytoplasm;intracellular part
MHEDINEEWISDK	Q91VD9	0.0307443	cell part;cytoplasmic part;intracellular membrane-bounded organelle;intracellular organelle;intracellular organelle part;intracellular part;macromolecular complex;membrane part;membrane-bounded organelle;membrane-enclosed lumen;mitochondrial intermembrane space;mitochondrial membrane part;mitochondrial part;mitochondrial respiratory chain complex I;mitochondrion;myelin sheath;NADH dehydrogenase c…
MIAEAIPELK	P08249	0.0501138	cell part;cytoplasmic part;extracellular membrane-bounded organelle;extracellular organelle;extracellular region part;extracellular vesicular exosome;intracellular membrane-bounded organelle;intracellular organelle;intracellular organelle lumen;intracellular organelle part;intracellular part;membrane;membrane-bounded organelle;membrane-bounded vesicle;membrane-enclosed lumen;mitochondrial inner m…
MIDQGLILQDGSYFR	A0A087WS83	0.117917	calcium channel complex;cation channel complex;cell part;ion channel complex;macromolecular complex;membrane;membrane part;plasma membrane;plasma membrane part;protein complex;voltage-gated calcium channel complex
MIEEAGAIISTR	E9PYH2	0.110815	cell body;cell part;cell projection;cytoplasm;cytoplasmic part;cytosol;extracellular membrane-bounded organelle;extracellular organelle;extracellular region part;extracellular vesicular exosome;intracellular organelle part;intracellular part;membrane-bounded organelle;membrane-bounded vesicle;neuron projection;nuclear part;nucleoplasm;organelle;organelle part;vesicle
MIGFSETAK	P46460	0.0479116	cell part;cytoplasm;cytoplasmic part;extracellular membrane-bounded organelle;extracellular organelle;extracellular region part;extracellular vesicular exosome;Golgi apparatus part;Golgi stack;intracellular organelle part;intracellular part;lysosomal membrane;membrane;membrane-bounded organelle;membrane-bounded vesicle;myelin sheath;organelle;organelle membrane;organelle part;plasma membrane;vacu…
MIGGLFIYNHK	P84091	0.0763603	AP-type membrane coat adaptor complex;cell part;clathrin adaptor complex;coated pit;cytoplasmic membrane-bounded vesicle;cytoplasmic part;cytoplasmic vesicle;extracellular membrane-bounded organelle;extracellular organelle;extracellular region part;extracellular vesicular exosome;intracellular membrane-bounded organelle;intracellular organelle;intracellular part;macromolecular complex;membrane;me…
MIGVNSVQSASK	E9PUC5	0.0420271	cell junction;cell part;membrane
MILLEVNNR	Q9CVB6	0.0406579	adherens junction;anchoring junction;Arp2/3 protein complex;cell junction;cell leading edge;cell part;cell projection;cell-substrate adherens junction;cell-substrate junction;cytoplasm;cytoplasmic part;cytoskeletal part;endosome;extracellular membrane-bounded organelle;extracellular organelle;extracellular region part;extracellular vesicular exosome;focal adhesion;Golgi apparatus;intracellular me…
MIQDGKGDVTITNDGATILK	P80315	0.0580383	cell body;cell part;centrosome;chaperonin-containing T-complex;cytoplasm;cytoplasmic membrane-bounded vesicle;cytoplasmic part;cytoplasmic vesicle;cytoskeletal part;cytosolic part;extracellular membrane-bounded organelle;extracellular organelle;extracellular region part;extracellular vesicular exosome;intracellular membrane-bounded organelle;intracellular non-membrane-bounded organelle;intracellu…
MISSYVGENAEFER	Q9D0K2	0.0608262	cell part;cytoplasmic part;intracellular membrane-bounded organelle;intracellular organelle;intracellular organelle lumen;intracellular organelle part;intracellular part;membrane-bounded organelle;membrane-enclosed lumen;mitochondrial matrix;mitochondrial part;mitochondrion;organelle;organelle lumen;organelle part
MITNNPHLQK	Q8C419	0.0303132	cell part;integral to membrane;intrinsic to membrane;membrane;membrane part;plasma membrane
MIYASSK	P18760	0.0333081	adherens junction;anchoring junction;cell cortex part;cell junction;cell part;cell projection membrane;cell projection part;cell-cell junction;cell-substrate adherens junction;cell-substrate junction;cortical actin cytoskeleton;cortical cytoskeleton;cytoplasm;cytoplasmic part;cytoskeletal part;cytoskeleton;cytosol;extracellular membrane-bounded organelle;extracellular organelle;extracellular regi…
MIYFLLLDR	G3UWV4	0.0547081	cell part;centrosome;cytoplasm;cytoplasmic part;cytoskeletal part;intracellular membrane-bounded organelle;intracellular non-membrane-bounded organelle;intracellular organelle;intracellular organelle part;intracellular part;membrane-bounded organelle;microtubule organizing center;non-membrane-bounded organelle;nucleus;organelle;organelle part
MKQEPVKPEEGR	Q9QUI0	0.0444337	adherens junction;anchoring junction;apical junction complex;axon;cell cortex;cell division site part;cell junction;cell part;cell projection;cell projection membrane;cell projection part;cell-cell junction;cell-substrate adherens junction;cell-substrate junction;cleavage furrow;cytoplasmic part;cytoskeleton;cytosol;extracellular membrane-bounded organelle;extracellular organelle;extracellular re…
MLAEDELR	P84078	0.0690627	adherens junction;anchoring junction;cell junction;cell leading edge;cell part;cell projection;cell-substrate adherens junction;cell-substrate junction;contractile fiber part;cytoplasmic part;cytoskeletal part;cytosol;endomembrane system;extracellular membrane-bounded organelle;extracellular organelle;extracellular region part;extracellular vesicular exosome;focal adhesion;Golgi apparatus;intrace…
MLAPEGALNIHEK	P53810	0.029569	cell part;cytoplasmic part;cytosol;extracellular membrane-bounded organelle;extracellular organelle;extracellular region part;extracellular vesicular exosome;integral to membrane;intracellular part;intrinsic to membrane;membrane part;membrane-bounded organelle;membrane-bounded vesicle;myelin sheath;organelle;vesicle
MLDAEDIVGTARPDEK	Q7TPR4	0.0459091	actin filament bundle;actomyosin;adherens junction;anchoring junction;brush border;cell cortex part;cell junction;cell part;cell projection;cell projection part;cell-cell adherens junction;cell-cell junction;cell-substrate adherens junction;cell-substrate junction;contractile fiber part;cortical actin cytoskeleton;cortical cytoskeleton;cytoplasm;cytoplasmic membrane-bounded vesicle;cytoplasmic pa…
MLDAEDIVGTLRPDEK	E9Q2W9	0.0529947	adherens junction;anchoring junction;cell cortex part;cell junction;cell part;cell-substrate adherens junction;cell-substrate junction;contractile fiber part;cortical cytoskeleton;cytoplasm;cytoplasmic part;cytoskeleton;extracellular membrane-bounded organelle;extracellular organelle;extracellular region part;extracellular space;extracellular vesicular exosome;focal adhesion;intracellular membran…
MLDNLGYR	Q9QYB8	0.14368	cell part;cytoplasmic membrane-bounded vesicle;cytoplasmic part;cytoplasmic vesicle;cytoskeletal part;F-actin capping protein complex;intracellular membrane-bounded organelle;intracellular organelle;intracellular organelle part;intracellular part;macromolecular complex;membrane;membrane-bounded organelle;membrane-bounded vesicle;organelle;organelle part;plasma membrane;protein complex;vesicle
MLDPQVWR	A0A0R4J087	0.0325029
MLIDAQAEAAEQLGK	E9Q912	0.0320747	cell part;cytoplasmic part;cytosol;endoplasmic reticulum;extracellular membrane-bounded organelle;extracellular organelle;extracellular region part;extracellular vesicular exosome;intracellular membrane-bounded organelle;intracellular organelle;intracellular part;membrane-bounded organelle;membrane-bounded vesicle;mitochondrion;organelle;vesicle
MLLFTEVTR	Q61598	0.048762	adherens junction;anchoring junction;cell junction;cell part;cell-substrate adherens junction;cell-substrate junction;cytoplasmic part;extracellular membrane-bounded organelle;extracellular organelle;extracellular region part;extracellular vesicular exosome;focal adhesion;Golgi apparatus;intracellular membrane-bounded organelle;intracellular organelle;intracellular part;membrane;membrane-bounded …
MLLYTEVTR	P50396	0.0327857	cell part;cell projection;cytoplasm;cytoplasmic part;Golgi apparatus;intracellular membrane-bounded organelle;intracellular organelle;intracellular part;macromolecular complex;membrane-bounded organelle;midbody;myelin sheath;neuron projection;organelle;protein complex
MLPELFQDDEK	D3YZ62	0.0596656	actomyosin;cell body;cell part;cell projection;cell projection part;cilium;cytoplasm;cytoplasmic membrane-bounded vesicle;cytoplasmic part;cytoplasmic vesicle;cytoskeletal part;cytosol;extracellular membrane-bounded organelle;extracellular organelle;extracellular region part;extracellular vesicular exosome;filopodium tip;Golgi apparatus;intermediate filament;intracellular membrane-bounded organel…
MLPTIIADNAGYDSADLVAQLR	P80314	0.0340914	cell body;cell part;chaperonin-containing T-complex;cytoplasm;cytoplasmic part;cytoskeletal part;cytosolic part;extracellular membrane-bounded organelle;extracellular organelle;extracellular region part;extracellular vesicular exosome;intracellular organelle part;intracellular part;macromolecular complex;membrane-bounded organelle;membrane-bounded vesicle;microtubule;myelin sheath;organelle;organ…
MLQLVEESKDAGIR	P60879	0.0581413	axon;axon part;axonal growth cone;BLOC complex;BLOC-1 complex;cell junction;cell part;cell projection;cell projection part;cytoplasm;cytoplasmic part;cytosolic part;Golgi apparatus part;growth cone;intracellular organelle part;intracellular part;macromolecular complex;membrane;membrane part;myelin sheath;neuron projection;organelle;organelle part;perinuclear region of cytoplasm;plasma membrane;pr…
MLQTSSVLVSGLR	Q02053	0.0541938	anchoring junction;cell junction;cell part;cell-cell junction;chromatin;chromosomal part;cytoplasm;cytoplasmic part;cytosol;desmosome;endoplasmic reticulum membrane;endoplasmic reticulum part;endosomal part;endosome membrane;extracellular membrane-bounded organelle;extracellular organelle;extracellular region part;extracellular vesicular exosome;heterochromatin;intracellular membrane-bounded orga…
MLSAGVTETVLK	E9Q912	0.0037577	cell part;cytoplasmic part;cytosol;endoplasmic reticulum;extracellular membrane-bounded organelle;extracellular organelle;extracellular region part;extracellular vesicular exosome;intracellular membrane-bounded organelle;intracellular organelle;intracellular part;membrane-bounded organelle;membrane-bounded vesicle;mitochondrion;organelle;vesicle
MLSSFLTEDLFK	P97449	0.0517484	cell part;cytoplasmic part;endoplasmic reticulum-Golgi intermediate compartment;external side of plasma membrane;extracellular membrane-bounded organelle;extracellular organelle;extracellular region part;extracellular space;extracellular vesicular exosome;integral to membrane;intracellular membrane-bounded organelle;intracellular organelle;intracellular organelle part;intracellular part;intrinsic…
MLTAQDVSYDEAR	Q68FG2	0.013709	apical plasma membrane;cell body;cell cortex part;cell junction;cell part;cytoplasm;cytoplasmic part;cytoskeletal part;extracellular region part;extracellular space;intracellular organelle part;intracellular part;membrane;membrane part;neuronal cell body;organelle part;photoreceptor inner segment;plasma membrane;plasma membrane part;spectrin
MLTGPVYSQSTALTHK	Q6ZQ38	0.0202011	cell part;cullin-RING ubiquitin ligase complex;cytoplasm;extracellular membrane-bounded organelle;extracellular organelle;extracellular region part;extracellular vesicular exosome;intracellular membrane-bounded organelle;intracellular organelle;intracellular organelle part;intracellular part;macromolecular complex;membrane;membrane-bounded organelle;membrane-bounded vesicle;nuclear part;nucleopla…
MLTINPAK	E9Q1T1	0.117786	axon part;cell body;cell junction;cell part;cell projection part;cell-cell contact zone;cell-cell junction;cytoplasm;cytoplasmic part;endoplasmic reticulum;initial segment;intercalated disc;intracellular membrane-bounded organelle;intracellular organelle;intracellular part;membrane;membrane part;membrane-bounded organelle;neuromuscular junction;neuronal cell body;nucleus;organelle;plasma membrane…
MLVDDIGDVTITNDGATILK	P11983	0.0420959	acrosomal vesicle;cell body;cell part;centrosome;chaperonin-containing T-complex;chromatin;chromosomal part;cytoplasmic membrane-bounded vesicle;cytoplasmic part;cytoplasmic vesicle;cytoskeletal part;cytosolic part;extracellular membrane-bounded organelle;extracellular organelle;extracellular region part;extracellular vesicular exosome;Golgi apparatus;heterochromatin;intracellular membrane-bounde…
MLVTFDEELRPLPVSVR	Q8VDM4	0.0541955	cell part;extracellular membrane-bounded organelle;extracellular organelle;extracellular region part;extracellular vesicular exosome;intracellular part;macromolecular complex;membrane;membrane-bounded organelle;membrane-bounded vesicle;organelle;proteasome accessory complex;proteasome complex;proteasome regulatory particle;protein complex;vesicle
MNEDGLTPEQR	P62761	0.0424105	cell part;cytoplasmic part;cytosol;intracellular part;membrane
MNLGVGAYR	P05202	0.0196123	cell part;cytoplasmic part;extracellular membrane-bounded organelle;extracellular organelle;extracellular region part;extracellular vesicular exosome;intracellular membrane-bounded organelle;intracellular organelle;intracellular organelle lumen;intracellular organelle part;intracellular part;membrane;membrane-bounded organelle;membrane-bounded vesicle;membrane-enclosed lumen;mitochondrial inner m…
MNLSAIQDR	Q8VEH3	0.118512	cell part;cytoplasm;cytoplasmic part;cytoskeletal part;endosomal part;endosome membrane;extracellular membrane-bounded organelle;extracellular organelle;extracellular region part;extracellular vesicular exosome;intracellular organelle part;intracellular part;late endosome membrane;lysosomal membrane;membrane;membrane-bounded organelle;membrane-bounded vesicle;midbody;organelle;organelle membrane;…
MNNGDVDLTNDR	P12960	0.0456918	anchored to membrane;cell part;extracellular membrane-bounded organelle;extracellular organelle;extracellular region part;extracellular vesicular exosome;intrinsic to membrane;membrane;membrane part;membrane-bounded organelle;membrane-bounded vesicle;myelin sheath;organelle;plasma membrane;vesicle
MNPEYDYLFK	Q5SW88	0.0301308	cell part;cytoplasmic part;endoplasmic reticulum membrane;endoplasmic reticulum part;extracellular membrane-bounded organelle;extracellular organelle;extracellular region part;extracellular vesicular exosome;Golgi apparatus;Golgi apparatus part;Golgi membrane;intracellular membrane-bounded organelle;intracellular organelle;intracellular organelle part;intracellular part;membrane;membrane part;mem…
MNPQSAFFQGK	P32020	0.049006	cell part;cytoplasm;cytoplasmic part;extracellular membrane-bounded organelle;extracellular organelle;extracellular region part;extracellular vesicular exosome;intracellular membrane-bounded organelle;intracellular organelle;intracellular organelle part;intracellular part;macromolecular complex;membrane;membrane-bounded organelle;membrane-bounded vesicle;microbody;mitochondrion;nuclear part;nucle…
MNVFDTELK	O55143	0.133532	cell junction;cell part;cell-cell contact zone;cell-cell junction;cytoplasmic part;endoplasmic reticulum;endoplasmic reticulum membrane;endoplasmic reticulum part;intercalated disc;intracellular membrane-bounded organelle;intracellular organelle;intracellular organelle part;intracellular part;longitudinal sarcoplasmic reticulum;membrane;membrane part;membrane-bounded organelle;organelle;organelle…
MPFPVNHGASSEDSLLQDAAK	Q9R0P9	0.0414583	axon;cell body;cell part;cell projection;cytoplasm;cytoplasmic part;cytosol;endoplasmic reticulum membrane;endoplasmic reticulum part;extracellular membrane-bounded organelle;extracellular organelle;extracellular region part;extracellular vesicular exosome;intracellular organelle part;intracellular part;membrane;membrane part;membrane-bounded organelle;membrane-bounded vesicle;myelin sheath;neuro…
MPIPVIQAFGILK	P97807	0.0414127	cell part;cytoplasmic part;extracellular membrane-bounded organelle;extracellular organelle;extracellular region part;extracellular vesicular exosome;intracellular membrane-bounded organelle;intracellular organelle;intracellular part;macromolecular complex;membrane-bounded organelle;membrane-bounded vesicle;mitochondrion;organelle;protein complex;tricarboxylic acid cycle enzyme complex;vesicle
MPTLGLGTWK	P45376	0.0182812	cell part;cytoplasm;extracellular membrane-bounded organelle;extracellular organelle;extracellular region part;extracellular vesicular exosome;intracellular organelle part;intracellular part;membrane-bounded organelle;membrane-bounded vesicle;nuclear part;nucleoplasm;organelle;organelle part;vesicle
MQAYQDIK	A2AEG6	-0.00475195	cell part;integral to membrane;intrinsic to membrane;membrane part
MQHLIAR	P52480	0.0296973	cell part;cell projection;cilium;cytoplasm;cytoplasmic part;extracellular matrix;extracellular membrane-bounded organelle;extracellular organelle;extracellular region part;extracellular vesicular exosome;intracellular membrane-bounded organelle;intracellular organelle;intracellular part;membrane;membrane-bounded organelle;membrane-bounded vesicle;mitochondrion;myelin sheath;nucleus;organelle;plas…
MQHNLEQQIQAR	A3KGU9	0.164273	adherens junction;anchoring junction;cell cortex part;cell junction;cell part;cell-cell adherens junction;cell-cell junction;contractile fiber part;cortical cytoskeleton;cuticular plate;cytoplasmic part;cytoskeletal part;cytoskeleton;extracellular membrane-bounded organelle;extracellular organelle;extracellular region part;extracellular vesicular exosome;fascia adherens;intracellular membrane-bou…
MQINAEEVVVGDLVEVK	Q6PIE5	0.0530145	caveola;cell part;cell projection;cell projection part;cytoplasm;cytoplasmic part;dendritic spine;endosome;intracellular membrane-bounded organelle;intracellular organelle;intracellular part;macromolecular complex;membrane;membrane part;membrane raft;membrane-bounded organelle;myelin sheath;neuron projection;neuron spine;organelle;plasma membrane;plasma membrane part;protein complex;sarcolemma;so…
MQLLEIITTDK	Q8BMS1	0.0275848	cell part;cytoplasmic part;fatty acid beta-oxidation multienzyme complex;intracellular membrane-bounded organelle;intracellular non-membrane-bounded organelle;intracellular organelle;intracellular organelle part;intracellular part;macromolecular complex;membrane;membrane-bounded organelle;mitochondrial inner membrane;mitochondrial membrane;mitochondrial nucleoid;mitochondrial part;mitochondrion;n…
MQTNQTPPTYNK	K3W4T3	0.0328892	cell part;cytoplasm;cytoplasmic part;extracellular membrane-bounded organelle;extracellular organelle;extracellular region part;extracellular vesicular exosome;Golgi apparatus;integral to membrane;intracellular membrane-bounded organelle;intracellular organelle;intracellular organelle part;intracellular part;intrinsic to membrane;macromolecular complex;membrane;membrane part;membrane-bounded orga…
MQTQQVNTLK	F8VPK5	0.0373221	cell part;centrosome;cytoplasmic part;cytoskeletal part;intracellular non-membrane-bounded organelle;intracellular organelle;intracellular organelle part;intracellular part;microtubule organizing center;non-membrane-bounded organelle;organelle;organelle part;spindle pole centrosome
MQTYEVDLNK	Q9CQA3	0.0209848	cell part;cytoplasmic part;extracellular membrane-bounded organelle;extracellular organelle;extracellular region part;extracellular vesicular exosome;fumarate reductase complex;intracellular membrane-bounded organelle;intracellular organelle;intracellular organelle part;intracellular part;macromolecular complex;membrane;membrane part;membrane-bounded organelle;membrane-bounded vesicle;mitochondri…
MQVNAEEVVVGDLVEIK	A0A0G2JGX4	0.0547251
MREHLELFWSR	Q68FD5	0.170879	adherens junction;anchoring junction;cell junction;cell part;cell-substrate adherens junction;cell-substrate junction;chromosomal part;clathrin coat;clathrin coat of coated pit;clathrin coat of trans-Golgi network vesicle;clathrin complex;clathrin vesicle coat;clathrin-coated vesicle;coated vesicle;cytoplasm;cytoplasmic membrane-bounded vesicle;cytoplasmic part;cytoplasmic vesicle;cytoplasmic ves…
MSASDPNSSIFLTDTAK	P32921	0.0532756	cell part;cytoplasm;extracellular membrane-bounded organelle;extracellular organelle;extracellular region part;extracellular vesicular exosome;intracellular membrane-bounded organelle;intracellular organelle;intracellular part;membrane-bounded organelle;membrane-bounded vesicle;nucleus;organelle;vesicle
MSATFIGNSTAIQELFK	P68372	0.0658085	cell part;cytoplasm;cytoskeletal part;extracellular membrane-bounded organelle;extracellular organelle;extracellular region part;extracellular vesicular exosome;intracellular membrane-bounded organelle;intracellular organelle;intracellular organelle part;intracellular part;macromolecular complex;membrane-bounded organelle;membrane-bounded vesicle;microtubule;myelin sheath;nucleus;organelle;organe…
MSDAQVQTDPVSIGPVGK	Q80YN3	0.0533999	cell part;cytoplasmic part;cytosol;extracellular membrane-bounded organelle;extracellular organelle;extracellular region part;extracellular vesicular exosome;intracellular part;membrane-bounded organelle;membrane-bounded vesicle;organelle;vesicle
MSDGLFLQK	Q9D6R2	0.0257581	cell part;cytoplasmic part;intracellular membrane-bounded organelle;intracellular organelle;intracellular part;membrane-bounded organelle;mitochondrion;myelin sheath;nucleus;organelle
MSESLDTADPAVTGAK	P63011	0.0861354	acrosomal vesicle;axon;axon part;cell part;cell projection;cell projection part;clathrin-coated vesicle;coated vesicle;cytoplasmic membrane-bounded vesicle;cytoplasmic part;cytoplasmic vesicle;cytoplasmic vesicle membrane;cytoplasmic vesicle part;cytosol;endosome;intracellular membrane-bounded organelle;intracellular organelle;intracellular organelle part;intracellular part;macromolecular complex…
MSESLETDPAITAAK	P62823	0.0935916	cell part;clathrin-coated vesicle;coated vesicle;cytoplasmic membrane-bounded vesicle;cytoplasmic part;cytoplasmic vesicle;cytoplasmic vesicle membrane;cytoplasmic vesicle part;cytosol;endosome;intracellular membrane-bounded organelle;intracellular organelle;intracellular organelle part;intracellular part;membrane;membrane-bounded organelle;membrane-bounded vesicle;organelle;organelle membrane;or…
MSINAEDVVVGDLVEVK	Q8VDN2	0.0459189	apical plasma membrane;basolateral plasma membrane;caveola;cell part;cytoplasmic membrane-bounded vesicle;cytoplasmic part;cytoplasmic vesicle;endoplasmic reticulum;endosome;extracellular membrane-bounded organelle;extracellular organelle;extracellular region part;extracellular vesicular exosome;Golgi apparatus;integral to membrane;intracellular membrane-bounded organelle;intracellular organelle;…
MSSTFIGNSTAIQELFK	Q9ERD7	0.0677044	axon;cell body;cell part;cell periphery;cell projection;cytoplasm;cytoskeletal part;cytoskeleton;dendrite;extracellular membrane-bounded organelle;extracellular organelle;extracellular region part;extracellular vesicular exosome;intracellular;intracellular membrane-bounded organelle;intracellular non-membrane-bounded organelle;intracellular organelle;intracellular organelle part;intracellular par…
MSVQPTVSLGGFEITPPVVLR	Q61937	0.000354109	adherens junction;anchoring junction;cell junction;cell part;cell-substrate adherens junction;cell-substrate junction;centrosome;cytoplasm;cytoplasmic part;cytoskeletal part;cytosol;focal adhesion;granular component;intracellular membrane-bounded organelle;intracellular non-membrane-bounded organelle;intracellular organelle;intracellular organelle part;intracellular part;large ribosomal subunit;m…
MTASAASELILSK	Q80TJ1	0.114266	cell junction;cell part;cytoplasmic part;cytoplasmic vesicle;cytoplasmic vesicle membrane;cytoplasmic vesicle part;intracellular organelle;intracellular organelle part;intracellular part;membrane;organelle;organelle membrane;organelle part;synapse;vesicle;vesicle membrane
MTDQEAIQDLWQWR	Q61937	0.0513102	adherens junction;anchoring junction;cell junction;cell part;cell-substrate adherens junction;cell-substrate junction;centrosome;cytoplasm;cytoplasmic part;cytoskeletal part;cytosol;focal adhesion;granular component;intracellular membrane-bounded organelle;intracellular non-membrane-bounded organelle;intracellular organelle;intracellular organelle part;intracellular part;large ribosomal subunit;m…
MTDSFTEQADQVTADVGK	Q8BVI4	0.064428	cell part;cell projection;cytoplasm;cytoplasmic part;cytosol;extracellular membrane-bounded organelle;extracellular organelle;extracellular region part;extracellular vesicular exosome;intracellular membrane-bounded organelle;intracellular organelle;intracellular part;membrane-bounded organelle;membrane-bounded vesicle;mitochondrion;neuron projection;organelle;vesicle
MTLVASEDYGDTLAAIQGLLK	A3KGU9	0.0663818	adherens junction;anchoring junction;cell cortex part;cell junction;cell part;cell-cell adherens junction;cell-cell junction;contractile fiber part;cortical cytoskeleton;cuticular plate;cytoplasmic part;cytoskeletal part;cytoskeleton;extracellular membrane-bounded organelle;extracellular organelle;extracellular region part;extracellular vesicular exosome;fascia adherens;intracellular membrane-bou…
MTNPAIQNDFSYYR	Q921M7	0.0456858	cell part;cell projection;cilium;extracellular membrane-bounded organelle;extracellular organelle;extracellular region part;extracellular vesicular exosome;membrane-bounded organelle;membrane-bounded vesicle;organelle;vesicle
MTVVQAYINEK	G5E829	0.0676287	cell junction;cell part;extracellular membrane-bounded organelle;extracellular organelle;extracellular region part;extracellular vesicular exosome;integral to membrane;integral to plasma membrane;intracellular membrane-bounded organelle;intracellular organelle;intracellular part;intrinsic to membrane;intrinsic to plasma membrane;membrane;membrane part;membrane-bounded organelle;membrane-bounded v…
MTVVQAYVGDVHYK	Q3UHH0	0.0140146	apical plasma membrane;cell body;cell part;cell projection;cilium;cytoplasm;cytoplasmic part;endoplasmic reticulum;extracellular membrane-bounded organelle;extracellular organelle;extracellular region part;extracellular vesicular exosome;integral to membrane;intracellular membrane-bounded organelle;intracellular organelle;intracellular part;intrinsic to membrane;membrane;membrane part;membrane-bo…
MTVVQSYLGDTHYK	A2ALL9	0.00912333	cell part;cytoplasmic part;Golgi apparatus;integral to membrane;intracellular membrane-bounded organelle;intracellular organelle;intracellular part;intrinsic to membrane;membrane;membrane part;membrane-bounded organelle;organelle;plasma membrane;vesicle
MVAGLDTIGLSK	Q6PB66	0.151645	cell part;chromosome;condensed chromosome;condensed nuclear chromosome;cytoplasm;cytoplasmic part;cytoskeletal part;cytoskeleton;intracellular membrane-bounded organelle;intracellular non-membrane-bounded organelle;intracellular organelle;intracellular organelle part;intracellular part;macromolecular complex;membrane;membrane part;membrane-bounded organelle;microtubule;mitochondrial nucleoid;mito…
MVEGFFDR	P26443	0.036456	cell part;cytoplasm;cytoplasmic part;intracellular membrane-bounded organelle;intracellular organelle;intracellular organelle lumen;intracellular organelle part;intracellular part;membrane;membrane-bounded organelle;membrane-enclosed lumen;mitochondrial inner membrane;mitochondrial matrix;mitochondrial membrane;mitochondrial part;mitochondrion;organelle;organelle inner membrane;organelle lumen;or…
MVHETSYSAQFK	Q7TSJ2	0.0150043	cell part;cytoplasmic part;cytoskeletal part;Golgi apparatus;intracellular membrane-bounded organelle;intracellular organelle;intracellular organelle part;intracellular part;macromolecular complex;membrane-bounded organelle;microtubule;organelle;organelle part;perinuclear region of cytoplasm;protein complex
MVIPGGIDVHTR	O08553	0.00024408	axon;axon part;cell body;cell part;cell projection;cell projection part;cytoplasmic part;cytoskeletal part;cytosol;dendrite;extracellular membrane-bounded organelle;extracellular organelle;extracellular region part;extracellular vesicular exosome;growth cone;intracellular membrane-bounded organelle;intracellular organelle;intracellular organelle part;intracellular part;macromolecular complex;memb…
MVLAAAGGVEHQQLLDLAQK	Q9CZ13	0.0384092	cell part;cytoplasmic part;intracellular membrane-bounded organelle;intracellular organelle;intracellular organelle part;intracellular part;macromolecular complex;membrane;membrane part;membrane-bounded organelle;mitochondrial inner membrane;mitochondrial membrane;mitochondrial membrane part;mitochondrial part;mitochondrial respiratory chain complex III;mitochondrion;myelin sheath;organelle;organ…
MVLLDLPSIGSQVVR	Q8CCB4	0.0202322	cell part;cytoplasmic part;cytoplasmic vesicle part;endosomal part;endosome membrane;GARP complex;Golgi apparatus;Golgi apparatus part;intracellular membrane-bounded organelle;intracellular organelle;intracellular organelle part;intracellular part;macromolecular complex;membrane;membrane-bounded organelle;organelle;organelle membrane;organelle part;perinuclear region of cytoplasm;protein complex
MVNHFIAEFK	P63017	0.0358228	adherens junction;anchoring junction;blood microparticle;cell junction;cell part;cell-substrate adherens junction;cell-substrate junction;cytoplasmic membrane-bounded vesicle;cytoplasmic part;cytoplasmic vesicle;cytosol;extracellular membrane-bounded organelle;extracellular organelle;extracellular region part;extracellular space;extracellular vesicular exosome;focal adhesion;intracellular;intrace…
MVNSNLASVEELK	P35486	0.0599567	cell part;cytoplasmic part;intracellular membrane-bounded organelle;intracellular organelle;intracellular organelle lumen;intracellular organelle part;intracellular part;macromolecular complex;membrane-bounded organelle;membrane-enclosed lumen;mitochondrial matrix;mitochondrial part;mitochondrion;myelin sheath;nucleus;organelle;organelle lumen;organelle part;protein complex;pyruvate dehydrogenase…
MVNSNLASVEELKEIDVEVR	P35486	0.116859	cell part;cytoplasmic part;intracellular membrane-bounded organelle;intracellular organelle;intracellular organelle lumen;intracellular organelle part;intracellular part;macromolecular complex;membrane-bounded organelle;membrane-enclosed lumen;mitochondrial matrix;mitochondrial part;mitochondrion;myelin sheath;nucleus;organelle;organelle lumen;organelle part;protein complex;pyruvate dehydrogenase…
MVSADAYK	P16330	0.0175954	cell part;cell projection;cytoplasm;cytoplasmic membrane-bounded vesicle;cytoplasmic part;cytoplasmic vesicle;cytoskeletal part;extracellular membrane-bounded organelle;extracellular organelle;extracellular region part;extracellular space;extracellular vesicular exosome;intracellular membrane-bounded organelle;intracellular organelle;intracellular organelle part;intracellular part;macromolecular …
MVSDIAGAWQR	Q9JI91	0.0311053	adherens junction;anchoring junction;cell cortex part;cell junction;cell part;cell projection;cell-substrate adherens junction;cell-substrate junction;contractile fiber part;cortical actin cytoskeleton;cortical cytoskeleton;cytoplasmic part;cytoskeletal part;cytoskeleton;extracellular membrane-bounded organelle;extracellular organelle;extracellular region part;extracellular vesicular exosome;filo…
MVSPIESAEDLSK	P23819	0.0431594	alpha-amino-3-hydroxy-5-methyl-4-isoxazolepropionic acid selective glutamate receptor complex;cell junction;cell part;cell projection;clathrin-coated vesicle;coated vesicle;cytoplasmic membrane-bounded vesicle;cytoplasmic part;cytoplasmic vesicle;dendrite;endoplasmic reticulum;endoplasmic reticulum membrane;endoplasmic reticulum part;integral to membrane;integral to plasma membrane;intracellular …
MVTGDNINTAR	Q3UHH0	0.0701092	apical plasma membrane;cell body;cell part;cell projection;cilium;cytoplasm;cytoplasmic part;endoplasmic reticulum;extracellular membrane-bounded organelle;extracellular organelle;extracellular region part;extracellular vesicular exosome;integral to membrane;intracellular membrane-bounded organelle;intracellular organelle;intracellular part;intrinsic to membrane;membrane;membrane part;membrane-bo…
MVTGDNVNTAR	F7AAP4	0.0433192	cell part;contractile fiber part;cytoplasmic part;integral to membrane;integral to plasma membrane;intracellular part;intrinsic to membrane;intrinsic to plasma membrane;macromolecular complex;membrane;membrane part;organelle part;plasma membrane;plasma membrane part;protein complex;T-tubule;Z disc
MVVDSAYEVIK	P16125	0.00889074	cell part;cytoplasm;cytoplasmic part;extracellular membrane-bounded organelle;extracellular organelle;extracellular region part;extracellular vesicular exosome;intracellular membrane-bounded organelle;intracellular organelle;intracellular part;membrane;membrane-bounded organelle;membrane-bounded vesicle;mitochondrion;myelin sheath;organelle;vesicle
MWFQWSEQR	Q64310	0.0485579	cell part;cytoplasmic part;endoplasmic reticulum membrane;endoplasmic reticulum part;endoplasmic reticulum-Golgi intermediate compartment;endoplasmic reticulum-Golgi intermediate compartment membrane;Golgi apparatus part;Golgi membrane;integral to membrane;intracellular membrane-bounded organelle;intracellular organelle;intracellular organelle part;intracellular part;intrinsic to membrane;membran…
MYESFIESLPFLK	P31324	0.0649906	cAMP-dependent protein kinase complex;cell part;cell projection;cell projection part;centrosome;cytoplasm;cytoplasmic part;cytoskeletal part;dendritic shaft;dendritic spine;extracellular membrane-bounded organelle;extracellular organelle;extracellular region part;extracellular vesicular exosome;intracellular non-membrane-bounded organelle;intracellular organelle;intracellular organelle part;intra…
MYGVLPWNAFPGK	P60202	0.0139672	cell part;integral to membrane;intrinsic to membrane;membrane;membrane part;myelin sheath;plasma membrane
MYKEEGLNAFYK	G5E902	0.0285645	cell part;cytoplasmic part;extracellular membrane-bounded organelle;extracellular organelle;extracellular region part;extracellular vesicular exosome;integral to membrane;intracellular membrane-bounded organelle;intracellular organelle;intracellular organelle part;intracellular part;intrinsic to membrane;membrane;membrane part;membrane-bounded organelle;membrane-bounded vesicle;mitochondrial inne…
NAIHTYTQAGSHMAAK	P24270	0.0222811	adherens junction;anchoring junction;cell junction;cell part;cell-substrate adherens junction;cell-substrate junction;cytoplasmic part;cytosol;endoplasmic reticulum;extracellular membrane-bounded organelle;extracellular organelle;extracellular region part;extracellular vesicular exosome;focal adhesion;Golgi apparatus;intracellular membrane-bounded organelle;intracellular organelle;intracellular o…
NASIHASMDSAR	A0A0G2JGY9	0.044182
NATMLYTASQAFLR	E0CXB9	0.0393472	actin cytoskeleton;adherens junction;anchoring junction;basolateral plasma membrane;cell junction;cell part;cell projection;cell-cell adherens junction;cell-cell junction;cytoplasm;cytoskeleton;intracellular non-membrane-bounded organelle;intracellular organelle;intracellular part;lamellipodium;membrane part;non-membrane-bounded organelle;organelle;plasma membrane part
NDSVVAGGGAIEMELSK	P80313	0.0321902	cell body;cell part;chaperonin-containing T-complex;cytoplasmic part;cytoskeletal part;cytosolic part;extracellular membrane-bounded organelle;extracellular organelle;extracellular region part;extracellular vesicular exosome;intracellular membrane-bounded organelle;intracellular organelle;intracellular organelle part;intracellular part;macromolecular complex;membrane-bounded organelle;membrane-bo…
NEGVSSVLLGASNAEQLMENIGAIQVLPK	P62482	0.119596	axon;axon part;axon terminus;cation channel complex;cell junction;cell part;cell projection;cell projection part;cytoplasmic part;cytoskeletal part;cytoskeleton;cytosol;extrinsic to internal side of plasma membrane;extrinsic to membrane;extrinsic to plasma membrane;intracellular non-membrane-bounded organelle;intracellular organelle;intracellular organelle part;intracellular part;ion channel comp…
NEVHTMLGQSTEEIR	P08226	0.0305407	blood microparticle;cell body;cell part;cell projection;chylomicron;cytoplasmic part;cytoskeletal part;cytosol;dendrite;discoidal high-density lipoprotein particle;early endosome;endoplasmic reticulum;endosome;envelope;extracellular matrix;extracellular membrane-bounded organelle;extracellular organelle;extracellular region;extracellular region part;extracellular space;extracellular vesicular exo…
NFATSLYSMIK	P48036	0.0803065	adherens junction;anchoring junction;blood microparticle;cell junction;cell part;cell-substrate adherens junction;cell-substrate junction;endothelial microparticle;external side of plasma membrane;extracellular membrane-bounded organelle;extracellular organelle;extracellular region part;extracellular vesicular exosome;focal adhesion;intracellular;membrane;membrane part;membrane-bounded organelle;…
NFTTEQVTAMLLSK	Q3U2G2	0.0385836	cell part;cytoplasmic part;cytosol;extracellular membrane-bounded organelle;extracellular organelle;extracellular region part;extracellular vesicular exosome;intracellular membrane-bounded organelle;intracellular organelle;intracellular part;membrane-bounded organelle;membrane-bounded vesicle;mitochondrion;organelle;vesicle
NFYGAAPMTAETQR	Q99PU5	0.0258643	cell part;cytoplasm;cytoplasmic membrane-bounded vesicle;cytoplasmic part;cytoplasmic vesicle;intracellular membrane-bounded organelle;intracellular organelle;intracellular part;membrane-bounded organelle;membrane-bounded vesicle;organelle;vesicle
NGGLGHMNITLLSDITK	P20108	0.0239789	cell part;cytoplasm;cytoplasmic part;cytosol;cytosolic part;early endosome;endosome;extracellular membrane-bounded organelle;extracellular organelle;extracellular region part;extracellular vesicular exosome;IkappaB kinase complex;intracellular membrane-bounded organelle;intracellular organelle;intracellular part;macromolecular complex;membrane-bounded organelle;membrane-bounded vesicle;mitochondr…
NHSQRPATEQLMK	B2RQ80	0.0341708	apical plasma membrane;cell part;cytoplasm;cytoplasmic part;cytoskeleton;endosome;extracellular membrane-bounded organelle;extracellular organelle;extracellular region part;extracellular vesicular exosome;intracellular membrane-bounded organelle;intracellular non-membrane-bounded organelle;intracellular organelle;intracellular organelle part;intracellular part;membrane part;membrane-bounded organ…
NIFLQYASTEVDGEHYMTPEDFVQR	Q8BH59	0.0352927	cell part;cytoplasmic part;integral to membrane;intracellular membrane-bounded organelle;intracellular organelle;intracellular organelle part;intracellular part;intrinsic to membrane;membrane;membrane part;membrane-bounded organelle;mitochondrial inner membrane;mitochondrial membrane;mitochondrial part;mitochondrion;myelin sheath;organelle;organelle inner membrane;organelle membrane;organelle part
NIGAGVMQIAISQDNR	Q8BPN8	0.0796472	cell junction;cell part;clathrin coated vesicle membrane;clathrin-coated vesicle;coated vesicle;coated vesicle membrane;cytoplasmic membrane-bounded vesicle;cytoplasmic part;cytoplasmic vesicle;cytoplasmic vesicle membrane;cytoplasmic vesicle part;extracellular region part;extracellular space;intracellular membrane-bounded organelle;intracellular organelle;intracellular organelle part;intracellul…
NIIPFDQMTIDDLNEIFPETK	Q9DCX2	0.0702224	cell part;cytoplasm;cytoplasmic part;extracellular membrane-bounded organelle;extracellular organelle;extracellular region part;extracellular vesicular exosome;intracellular membrane-bounded organelle;intracellular organelle;intracellular organelle part;intracellular part;macromolecular complex;membrane;membrane part;membrane-bounded organelle;membrane-bounded vesicle;mitochondrial inner membrane…
NITLSLVANPSHLEAADPVVMGK	Q60597	0.0501067	cell part;cytoplasmic part;intracellular membrane-bounded organelle;intracellular organelle;intracellular organelle lumen;intracellular organelle part;intracellular part;macromolecular complex;membrane;membrane-bounded organelle;membrane-enclosed lumen;mitochondrial matrix;mitochondrial membrane;mitochondrial part;mitochondrion;organelle;organelle lumen;organelle membrane;organelle part;oxoglutar…
NIVLSGGSTMFR	Q99JY9	0.0524776	actin filament;adherens junction;anchoring junction;Arp2/3 protein complex;brush border;cell junction;cell part;cell projection;cell-cell junction;cell-substrate adherens junction;cell-substrate junction;cytoplasmic part;cytoskeletal part;excitatory synapse;extracellular membrane-bounded organelle;extracellular organelle;extracellular region part;extracellular vesicular exosome;focal adhesion;Gol…
NLHVVFTMNPSSEGLK	Q9JHU4	0.0486111	cell part;cell projection;centrosome;cytoplasm;cytoplasmic dynein complex;cytoplasmic part;cytoskeletal part;dynein complex;extracellular membrane-bounded organelle;extracellular organelle;extracellular region part;extracellular vesicular exosome;filopodium;intracellular non-membrane-bounded organelle;intracellular organelle;intracellular organelle part;intracellular part;macromolecular complex;m…
NLIPMDPNGLSDPYVK	P63318	0.0315726	cell junction;cell part;cell projection;cell-cell junction;cytoplasm;cytoplasmic part;cytosol;dendrite;intracellular membrane-bounded organelle;intracellular organelle;intracellular part;membrane;membrane-bounded organelle;neuron projection;nucleus;organelle;perinuclear region of cytoplasm;plasma membrane;synapse part;synaptic membrane
NLKPIKPMQFLGDEETVR	Q9DBJ1	0.0624448	cell part;cytoplasm;cytoplasmic part;cytosol;extracellular membrane-bounded organelle;extracellular organelle;extracellular region part;extracellular vesicular exosome;intracellular part;membrane;membrane-bounded organelle;membrane-bounded vesicle;myelin sheath;organelle;vesicle
NLLHVTDTGVGMTR	P08113	0.0513184	adherens junction;anchoring junction;cell junction;cell part;cell-substrate adherens junction;cell-substrate junction;cytoplasmic membrane-bounded vesicle;cytoplasmic part;cytoplasmic vesicle;cytosol;endoplasmic reticulum;endoplasmic reticulum chaperone complex;endoplasmic reticulum lumen;endoplasmic reticulum membrane;endoplasmic reticulum part;extracellular matrix;extracellular membrane-bounded…
NLVDSYMAIVNK	A0A0J9YUE9	0.0644033
NLVDSYMSIINK	Q8BZ98	0.0574837	cell part;cell projection;cell projection part;cytoplasmic part;cytoskeletal part;dendritic spine;extracellular membrane-bounded organelle;extracellular organelle;extracellular region part;extracellular vesicular exosome;intracellular membrane-bounded organelle;intracellular organelle;intracellular organelle part;intracellular part;macromolecular complex;membrane-bounded organelle;membrane-bounde…
NLVPMDPNGLSDPYVK	P68404	0.0470308	cell part;cytoplasm;extracellular membrane-bounded organelle;extracellular organelle;extracellular region part;extracellular vesicular exosome;intracellular membrane-bounded organelle;intracellular organelle;intracellular part;membrane;membrane-bounded organelle;membrane-bounded vesicle;nucleus;organelle;plasma membrane;vesicle
NMAEQIIQEIYSQVQSK	P40142	0.0736271	cell part;extracellular membrane-bounded organelle;extracellular organelle;extracellular region part;extracellular vesicular exosome;intracellular membrane-bounded organelle;intracellular organelle;intracellular organelle part;intracellular part;membrane-bounded organelle;membrane-bounded vesicle;myelin sheath;nuclear part;nucleoplasm;nucleus;organelle;organelle part;vesicle
NMDPLNDNVATLLHQSSDR	Q5SV64	0.0284756	actin cytoskeleton;actin filament bundle;actomyosin;axon;cell body;cell cortex;cell division site part;cell part;cell projection;cell projection part;cleavage furrow;cytoplasm;cytoplasmic part;cytoskeletal part;cytoskeleton;dendritic spine;extracellular membrane-bounded organelle;extracellular organelle;extracellular region part;extracellular vesicular exosome;growth cone;intracellular membrane-b…
NMGGPYGGGNYGPGGSGGSGGYGGR	O88569	0.0248833	catalytic step 2 spliceosome;cell part;cytoplasm;intracellular membrane-bounded organelle;intracellular organelle;intracellular organelle part;intracellular part;macromolecular complex;membrane;membrane-bounded organelle;nuclear part;nucleoplasm;nucleus;organelle;organelle part;ribonucleoprotein complex;spliceosomal complex
NMLFSGTNIAAGK	O55143	0.0384892	cell junction;cell part;cell-cell contact zone;cell-cell junction;cytoplasmic part;endoplasmic reticulum;endoplasmic reticulum membrane;endoplasmic reticulum part;intercalated disc;intracellular membrane-bounded organelle;intracellular organelle;intracellular organelle part;intracellular part;longitudinal sarcoplasmic reticulum;membrane;membrane part;membrane-bounded organelle;organelle;organelle…
NMLINIVDTAQQK	Q80Z38	0.0318386	apical plasma membrane;axon part;brush border membrane;cell body;cell junction;cell part;cell projection;cell projection membrane;cell projection part;cilium;cilium membrane;cilium part;cytoskeletal part;dendritic spine;growth cone;intermediate filament;intracellular organelle part;intracellular part;macromolecular complex;membrane;membrane part;neurofilament;neuron projection;neuron spine;neuron…
NMQNAEEWFK	P08551	0.0548789	axon;axon part;cell part;cell projection;cell projection part;cytoplasm;cytoplasmic part;cytoskeletal part;cytosolic part;growth cone;intermediate filament;intracellular organelle part;intracellular part;macromolecular complex;myelin sheath;neurofilament;neuron projection;organelle part;protein complex;site of polarized growth;TSC1-TSC2 complex
NMQNVEHVPLTLDR	O09061	0.0327978	cell part;cytoplasm;cytoplasmic part;cytosol;extracellular membrane-bounded organelle;extracellular organelle;extracellular region part;extracellular vesicular exosome;intracellular membrane-bounded organelle;intracellular organelle;intracellular part;macromolecular complex;membrane-bounded organelle;membrane-bounded vesicle;nucleus;organelle;proteasome complex;proteasome core complex;protein com…
NMVPQQALVIR	A0A0G2JGX4	0.0682394
NNEALDAALFYLSMK	Q8BPN8	0.0300433	cell junction;cell part;clathrin coated vesicle membrane;clathrin-coated vesicle;coated vesicle;coated vesicle membrane;cytoplasmic membrane-bounded vesicle;cytoplasmic part;cytoplasmic vesicle;cytoplasmic vesicle membrane;cytoplasmic vesicle part;extracellular region part;extracellular space;intracellular membrane-bounded organelle;intracellular organelle;intracellular organelle part;intracellul…
NNTVNTMR	Q8CI94	0.0344766	axon;cell part;cell projection;cytoplasm;extracellular membrane-bounded organelle;extracellular organelle;extracellular region part;extracellular vesicular exosome;intracellular part;membrane;membrane-bounded organelle;membrane-bounded vesicle;neuron projection;organelle;vesicle
NPDFHGYDSDPVVDVWNMR	O09111	0.0722374	cell part;cytoplasmic part;integral to membrane;intracellular membrane-bounded organelle;intracellular organelle;intracellular organelle part;intracellular part;intrinsic to membrane;macromolecular complex;membrane part;membrane-bounded organelle;mitochondrial membrane part;mitochondrial part;mitochondrial respiratory chain complex I;mitochondrion;NADH dehydrogenase complex;organelle;organelle pa…
NPEISHLLNNPDIMR	Q9QZM0	0.0820964	cell part;cytoplasm;intracellular membrane-bounded organelle;intracellular organelle;intracellular part;membrane;membrane-bounded organelle;nucleus;organelle;plasma membrane
NPMVETLGTVLQLK	P35235	0.0347212	cell part;cytoplasm;cytoplasmic part;cytosol;intracellular membrane-bounded organelle;intracellular organelle;intracellular part;macromolecular complex;membrane-bounded organelle;mitochondrion;nucleus;organelle;protein complex
NQMQIASTLLNYGAETNTVTK	S4R2F3	0.0346658	cell part;contractile fiber part;cytoplasm;cytoplasmic part;intracellular part;M band;membrane;organelle part;perinuclear region of cytoplasm;plasma membrane;Z disc
NQVAMNPTNTIFDAK	P17156	0.0246108	blood microparticle;cell part;cell surface;chromosomal part;cytoplasmic part;cytosol;extracellular membrane-bounded organelle;extracellular organelle;extracellular region part;extracellular vesicular exosome;germ cell nucleus;intracellular membrane-bounded organelle;intracellular organelle;intracellular organelle part;intracellular part;male germ cell nucleus;membrane;membrane-bounded organelle;m…
NQVAMNPTNTVFDAK	P63017	0.0544542	adherens junction;anchoring junction;blood microparticle;cell junction;cell part;cell-substrate adherens junction;cell-substrate junction;cytoplasmic membrane-bounded vesicle;cytoplasmic part;cytoplasmic vesicle;cytosol;extracellular membrane-bounded organelle;extracellular organelle;extracellular region part;extracellular space;extracellular vesicular exosome;focal adhesion;intracellular;intrace…
NREPLMPSPQFIK	Q9CZW5	0.0537006	cell part;cytoplasmic part;extracellular membrane-bounded organelle;extracellular organelle;extracellular region part;extracellular vesicular exosome;integral to membrane;intracellular membrane-bounded organelle;intracellular organelle;intracellular organelle part;intracellular part;intrinsic to membrane;membrane;membrane part;membrane-bounded organelle;membrane-bounded vesicle;mitochondrial memb…
NSLESYAFNMK	P63017	0.0706258	adherens junction;anchoring junction;blood microparticle;cell junction;cell part;cell-substrate adherens junction;cell-substrate junction;cytoplasmic membrane-bounded vesicle;cytoplasmic part;cytoplasmic vesicle;cytosol;extracellular membrane-bounded organelle;extracellular organelle;extracellular region part;extracellular space;extracellular vesicular exosome;focal adhesion;intracellular;intrace…
NSVFQQGMK	A0A0G2JGX4	0.0619326
NTMSLLAANNLLAGLR	Q91Z53	0.0565847	cell part;cytoplasm;cytoplasmic part;cytosol;extracellular membrane-bounded organelle;extracellular organelle;extracellular region part;extracellular vesicular exosome;intracellular part;membrane-bounded organelle;membrane-bounded vesicle;organelle;vesicle
NTTPTGAAPPAGMTSTR	P27546	0.0659134	cell part;cytoplasm;cytoskeletal part;cytoskeleton;extracellular membrane-bounded organelle;extracellular organelle;extracellular region part;extracellular vesicular exosome;intracellular non-membrane-bounded organelle;intracellular organelle;intracellular organelle part;intracellular part;macromolecular complex;membrane;membrane-bounded organelle;membrane-bounded vesicle;microtubule;microtubule …
NVDMLSELVQEYDEPILK	B7ZNL2	0.0239558	cell part;intracellular membrane-bounded organelle;intracellular organelle;intracellular part;membrane-bounded organelle;nucleus;organelle
NVEGQDMLYQSLK	H3BKM0	0.0127839	AP-type membrane coat adaptor complex;cell part;clathrin adaptor complex;cytoplasmic part;intracellular part;macromolecular complex;membrane part;protein complex
NVETMNYADIER	Q9D2G2	0.0576437	cell part;cytoplasmic part;extracellular membrane-bounded organelle;extracellular organelle;extracellular region part;extracellular vesicular exosome;intracellular membrane-bounded organelle;intracellular organelle;intracellular part;macromolecular complex;membrane;membrane-bounded organelle;membrane-bounded vesicle;mitochondrion;myelin sheath;nucleus;organelle;oxoglutarate dehydrogenase complex;…
NVLGHMQQGGAPSPFDR	Q8C605	0.0482887	6-phosphofructokinase complex;cell part;cytoplasmic part;cytosol;cytosolic part;extracellular membrane-bounded organelle;extracellular organelle;extracellular region part;extracellular vesicular exosome;intracellular membrane-bounded organelle;intracellular organelle;intracellular part;macromolecular complex;membrane;membrane-bounded organelle;membrane-bounded vesicle;nucleus;organelle;protein co…
NVLGHMQQGGSPTPFDR	P47857	0.0635368	6-phosphofructokinase complex;apical plasma membrane;cell part;cytoplasmic part;cytosol;cytosolic part;extracellular membrane-bounded organelle;extracellular organelle;extracellular region part;extracellular vesicular exosome;intracellular part;macromolecular complex;membrane part;membrane-bounded organelle;membrane-bounded vesicle;organelle;plasma membrane part;protein complex;vesicle
NVLLDPQLVPGGGASEMAVAHALTEK	P80318	0.0703499	cell body;cell part;chaperonin-containing T-complex;cytoplasm;cytoplasmic part;cytoskeletal part;cytosolic part;extracellular membrane-bounded organelle;extracellular organelle;extracellular region part;extracellular vesicular exosome;intracellular organelle part;intracellular part;macromolecular complex;membrane;membrane-bounded organelle;membrane-bounded vesicle;microtubule;myelin sheath;organe…
NVQAEEMVEFSSGLK	Q03265	0.0152061	cell part;cytoplasmic part;extracellular membrane-bounded organelle;extracellular organelle;extracellular region part;extracellular vesicular exosome;intracellular membrane-bounded organelle;intracellular organelle;intracellular organelle part;intracellular part;macromolecular complex;membrane;membrane part;membrane-bounded organelle;membrane-bounded vesicle;mitochondrial inner membrane;mitochond…
NVVLSGGSTMFR	Q641P0	0.0479833	Arp2/3 protein complex;cell part;cell projection;cytoplasm;cytoskeletal part;extracellular membrane-bounded organelle;extracellular organelle;extracellular region part;extracellular vesicular exosome;intracellular organelle part;intracellular part;macromolecular complex;membrane-bounded organelle;membrane-bounded vesicle;organelle;organelle part;protein complex;vesicle
NVYMLATTVSSK	Q8CAA7	0.023023	cell part;cytoplasmic part;cytosol;intracellular part
NYKPIMQTTGNAR	Q8BLF1	0.0335062	cell part;cytoplasmic part;endoplasmic reticulum;integral to membrane;intracellular membrane-bounded organelle;intracellular organelle;intracellular part;intrinsic to membrane;membrane;membrane part;membrane-bounded organelle;organelle
NYMSNPSYNYEIVNR	Q9JHU4	0.0123041	cell part;cell projection;centrosome;cytoplasm;cytoplasmic dynein complex;cytoplasmic part;cytoskeletal part;dynein complex;extracellular membrane-bounded organelle;extracellular organelle;extracellular region part;extracellular vesicular exosome;filopodium;intracellular non-membrane-bounded organelle;intracellular organelle;intracellular organelle part;intracellular part;macromolecular complex;m…
NYVMIDDISELTK	O88737	0.00641013	axon;cell junction;cell part;cell projection;cell projection part;cell surface;cytoplasm;cytoskeletal part;cytoskeleton;dendrite;excitatory synapse;extrinsic to membrane;intracellular non-membrane-bounded organelle;intracellular organelle;intracellular organelle part;intracellular part;membrane part;neuron projection;neuron projection terminus;non-membrane-bounded organelle;organelle;organelle pa…
QAADMILLDDNFASIVTGVEEGR	A0A0G2JGX4	0.0787109
QADVMIVAGTLTNK	Q9DC70	0.0408881	cell body;cell part;cell projection;cytoplasmic part;intracellular membrane-bounded organelle;intracellular organelle;intracellular organelle part;intracellular part;macromolecular complex;membrane;membrane part;membrane-bounded organelle;mitochondrial inner membrane;mitochondrial membrane;mitochondrial membrane part;mitochondrial part;mitochondrial respiratory chain complex I;mitochondrion;NADH …
QAEAFLNNQEYVLAHTEMPTTLEGAEAAIK	Q62261	0.0465436	axolemma;axon part;cell cortex part;cell part;cell projection membrane;cell projection part;contractile fiber part;cortical cytoskeleton;cuticular plate;cytoplasm;cytoplasmic part;cytoskeletal part;cytoskeleton;extracellular membrane-bounded organelle;extracellular organelle;extracellular region part;extracellular vesicular exosome;intracellular membrane-bounded organelle;intracellular non-membra…
QAHLTNQYMQR	P29341	0.0364552	adherens junction;anchoring junction;catalytic step 2 spliceosome;cell junction;cell part;cell-substrate adherens junction;cell-substrate junction;cytoplasm;cytoplasmic part;extracellular membrane-bounded organelle;extracellular organelle;extracellular region part;extracellular vesicular exosome;focal adhesion;intracellular membrane-bounded organelle;intracellular non-membrane-bounded organelle;i…
QALIDMNTLFTLLK	Q61102	0.0539094	cell part;cytoplasmic part;integral to membrane;intracellular membrane-bounded organelle;intracellular organelle;intracellular organelle part;intracellular part;intrinsic to membrane;membrane;membrane part;membrane-bounded organelle;mitochondrial inner membrane;mitochondrial membrane;mitochondrial part;mitochondrion;organelle;organelle inner membrane;organelle membrane;organelle part
QALQDLLSEYMNNTGR	E0CXB9	0.0496938	actin cytoskeleton;adherens junction;anchoring junction;basolateral plasma membrane;cell junction;cell part;cell projection;cell-cell adherens junction;cell-cell junction;cytoplasm;cytoskeleton;intracellular non-membrane-bounded organelle;intracellular organelle;intracellular part;lamellipodium;membrane part;non-membrane-bounded organelle;organelle;plasma membrane part
QDLPNAMNAAEITDK	P84078	0.0683807	adherens junction;anchoring junction;cell junction;cell leading edge;cell part;cell projection;cell-substrate adherens junction;cell-substrate junction;contractile fiber part;cytoplasmic part;cytoskeletal part;cytosol;endomembrane system;extracellular membrane-bounded organelle;extracellular organelle;extracellular region part;extracellular vesicular exosome;focal adhesion;Golgi apparatus;intrace…
QFAPIHAEAPEFIEMSVEQEILVTGIK	P56480	0.0691921	cell part;cell surface;cytoplasmic part;extracellular membrane-bounded organelle;extracellular organelle;extracellular region part;extracellular vesicular exosome;intracellular membrane-bounded organelle;intracellular non-membrane-bounded organelle;intracellular organelle;intracellular organelle part;intracellular part;macromolecular complex;membrane;membrane part;membrane-bounded organelle;membr…
QFILVMNALDNR	Q9Z1F9	0.051831	cell part;cytoplasmic part;cytosol;intracellular membrane-bounded organelle;intracellular organelle;intracellular organelle part;intracellular part;macromolecular complex;membrane-bounded organelle;nuclear part;nucleoplasm;nucleus;organelle;organelle part;protein complex;SUMO activating enzyme complex
QFYDQALQQAVMDDDANNAK	P35762	-0.017561	adherens junction;anchoring junction;cell junction;cell part;cell-substrate adherens junction;cell-substrate junction;extracellular membrane-bounded organelle;extracellular organelle;extracellular region part;extracellular vesicular exosome;focal adhesion;immunological synapse;integral to membrane;integral to plasma membrane;intrinsic to membrane;intrinsic to plasma membrane;membrane;membrane par…
QGADTLAFMSLLEEK	Q8R5C0	0.0712273	cell part;cytoplasmic part;intracellular membrane-bounded organelle;intracellular organelle;intracellular organelle part;intracellular part;membrane;membrane-bounded organelle;mitochondrial inner membrane;mitochondrial membrane;mitochondrial outer membrane;mitochondrial part;mitochondrion;organelle;organelle inner membrane;organelle membrane;organelle outer membrane;organelle part;outer membrane
QGGLGPMNIPLISDPK	B1AXW5	0.0292305	cell part;chromatin;chromosomal part;cytoplasm;cytoplasmic part;cytosol;euchromatin;extracellular membrane-bounded organelle;extracellular organelle;extracellular region part;extracellular space;extracellular vesicular exosome;intracellular membrane-bounded organelle;intracellular non-membrane-bounded organelle;intracellular organelle;intracellular organelle lumen;intracellular organelle part;int…
QGNMTAALQAALK	Q9CPW4	0.149259	adherens junction;anchoring junction;Arp2/3 protein complex;cell junction;cell part;cell projection;cell-substrate adherens junction;cell-substrate junction;cytoplasm;cytoskeletal part;extracellular membrane-bounded organelle;extracellular organelle;extracellular region part;extracellular vesicular exosome;focal adhesion;intracellular organelle part;intracellular part;lamellipodium;macromolecular…
QGQNVIGLQMGSNK	Q9R1Q8	0.0343014	cell part;intracellular membrane-bounded organelle;intracellular organelle;intracellular part;membrane-bounded organelle;myelin sheath;nucleus;organelle
QGQYSPMAIEEQVAVIYAGVR	Q03265	0.0497996	cell part;cytoplasmic part;extracellular membrane-bounded organelle;extracellular organelle;extracellular region part;extracellular vesicular exosome;intracellular membrane-bounded organelle;intracellular organelle;intracellular organelle part;intracellular part;macromolecular complex;membrane;membrane part;membrane-bounded organelle;membrane-bounded vesicle;mitochondrial inner membrane;mitochond…
QHAFGMAENEDFR	Q64332	0.00337352	cell junction;cell part;clathrin coated vesicle membrane;coated vesicle membrane;cytoplasmic part;cytoplasmic vesicle membrane;cytoplasmic vesicle part;intracellular organelle part;intracellular part;membrane;myelin sheath;organelle membrane;organelle part;synapse;synapse part;synaptic vesicle membrane;vesicle membrane
QHAFSMAR	O88935	0.043752	cell junction;cell part;cell projection;clathrin-coated vesicle;coated vesicle;cytoplasmic membrane-bounded vesicle;cytoplasmic part;cytoplasmic vesicle;cytosol;dendrite;Golgi apparatus;intracellular membrane-bounded organelle;intracellular organelle;intracellular part;membrane-bounded organelle;membrane-bounded vesicle;myelin sheath;neuron projection;organelle;synapse part;synaptic vesicle;vesic…
QIAAVMQR	P05201	0.171268	axon part;axon terminus;cell part;cell projection part;cytoplasm;cytoplasmic part;cytosol;extracellular membrane-bounded organelle;extracellular organelle;extracellular region part;extracellular vesicular exosome;intracellular membrane-bounded organelle;intracellular organelle;intracellular part;lysosome;lytic vacuole;membrane-bounded organelle;membrane-bounded vesicle;neuron projection terminus;…
QIQDAIDMEK	Q9CQQ7	0.0400463	cell part;cytoplasmic part;extracellular membrane-bounded organelle;extracellular organelle;extracellular region part;extracellular vesicular exosome;intracellular membrane-bounded organelle;intracellular organelle;intracellular organelle part;intracellular part;macromolecular complex;membrane;membrane part;membrane-bounded organelle;membrane-bounded vesicle;mitochondrial inner membrane;mitochond…
QIQFADDMQEFTK	Q80SW1	0.0278576	cell part;cytoplasmic part;cytosol;endoplasmic reticulum;extracellular membrane-bounded organelle;extracellular organelle;extracellular region part;extracellular vesicular exosome;intracellular membrane-bounded organelle;intracellular organelle;intracellular part;membrane-bounded organelle;membrane-bounded vesicle;organelle;vesicle
QLFVLAGAAEEGFMTAELAGVIK	B2RSH2	0.0737757	cell part;centrosome;cytoplasm;cytoplasmic part;cytoskeletal part;extracellular membrane-bounded organelle;extracellular organelle;extracellular region part;extracellular vesicular exosome;extrinsic to internal side of plasma membrane;extrinsic to membrane;extrinsic to plasma membrane;heterotrimeric G-protein complex;intracellular;intracellular membrane-bounded organelle;intracellular non-membran…
QLQELEDKQNADISAMQDTINK	P08551	0.021544	axon;axon part;cell part;cell projection;cell projection part;cytoplasm;cytoplasmic part;cytoskeletal part;cytosolic part;growth cone;intermediate filament;intracellular organelle part;intracellular part;macromolecular complex;myelin sheath;neurofilament;neuron projection;organelle part;protein complex;site of polarized growth;TSC1-TSC2 complex
QLQVVPLFGDMQIELAR	Q5SQX6	0.0706584	cell junction;cell part;cell projection;cytoplasm;cytoplasmic part;extracellular membrane-bounded organelle;extracellular organelle;extracellular region part;extracellular vesicular exosome;intracellular part;membrane;membrane-bounded organelle;membrane-bounded vesicle;neuron projection;organelle;perinuclear region of cytoplasm;synapse;vesicle
QLYVLGHEAMK	Q02053	0.0652887	anchoring junction;cell junction;cell part;cell-cell junction;chromatin;chromosomal part;cytoplasm;cytoplasmic part;cytosol;desmosome;endoplasmic reticulum membrane;endoplasmic reticulum part;endosomal part;endosome membrane;extracellular membrane-bounded organelle;extracellular organelle;extracellular region part;extracellular vesicular exosome;heterochromatin;intracellular membrane-bounded orga…
QMDEFIEIQSSTGTWYQR	Q8BG39	0.0446946	acrosomal vesicle;cell junction;cell part;clathrin coated vesicle membrane;clathrin-coated vesicle;coated vesicle;coated vesicle membrane;cytoplasmic membrane-bounded vesicle;cytoplasmic part;cytoplasmic vesicle;cytoplasmic vesicle membrane;cytoplasmic vesicle part;integral to membrane;intracellular membrane-bounded organelle;intracellular organelle;intracellular organelle part;intracellular part…
QMEQISQFLK	Q9R1Q8	0.0739867	cell part;intracellular membrane-bounded organelle;intracellular organelle;intracellular part;membrane-bounded organelle;myelin sheath;nucleus;organelle
QMKNEVAALTAAGK	Q8C2Q8	0.146419	cell part;cytoplasmic part;extracellular membrane-bounded organelle;extracellular organelle;extracellular region part;extracellular vesicular exosome;intracellular membrane-bounded organelle;intracellular organelle;intracellular organelle part;intracellular part;macromolecular complex;membrane;membrane part;membrane-bounded organelle;membrane-bounded vesicle;mitochondrial inner membrane;mitochond…
QMNLQQQPK	G5E884	0.0314594	adherens junction;anchoring junction;axon;cell junction;cell part;cell projection;cell projection part;cell-cell contact zone;cell-cell junction;cell-substrate adherens junction;cell-substrate junction;contractile fiber part;cytoplasm;cytoplasmic part;cytosol;dendrite;focal adhesion;Golgi apparatus;growth cone;intercalated disc;intracellular membrane-bounded organelle;intracellular organelle;intr…
QMNPYIQVTSHQNR	Q02053	0.0576464	anchoring junction;cell junction;cell part;cell-cell junction;chromatin;chromosomal part;cytoplasm;cytoplasmic part;cytosol;desmosome;endoplasmic reticulum membrane;endoplasmic reticulum part;endosomal part;endosome membrane;extracellular membrane-bounded organelle;extracellular organelle;extracellular region part;extracellular vesicular exosome;heterochromatin;intracellular membrane-bounded orga…
QMSLLLR	Q03265	0.0403978	cell part;cytoplasmic part;extracellular membrane-bounded organelle;extracellular organelle;extracellular region part;extracellular vesicular exosome;intracellular membrane-bounded organelle;intracellular organelle;intracellular organelle part;intracellular part;macromolecular complex;membrane;membrane part;membrane-bounded organelle;membrane-bounded vesicle;mitochondrial inner membrane;mitochond…
QMVETELK	P62259	0.0326429	adherens junction;anchoring junction;axon;cell junction;cell part;cell projection;cell-substrate adherens junction;cell-substrate junction;cytoplasmic membrane-bounded vesicle;cytoplasmic part;cytoplasmic vesicle;cytoplasmic vesicle membrane;cytoplasmic vesicle part;cytoskeletal part;cytosol;extracellular membrane-bounded organelle;extracellular organelle;extracellular region part;extracellular v…
QNADISAMQDTINK	P08551	-0.00616064	axon;axon part;cell part;cell projection;cell projection part;cytoplasm;cytoplasmic part;cytoskeletal part;cytosolic part;growth cone;intermediate filament;intracellular organelle part;intracellular part;macromolecular complex;myelin sheath;neurofilament;neuron projection;organelle part;protein complex;site of polarized growth;TSC1-TSC2 complex
QNADISAMQDTINKLENELR	P08551	0.0288843	axon;axon part;cell part;cell projection;cell projection part;cytoplasm;cytoplasmic part;cytoskeletal part;cytosolic part;growth cone;intermediate filament;intracellular organelle part;intracellular part;macromolecular complex;myelin sheath;neurofilament;neuron projection;organelle part;protein complex;site of polarized growth;TSC1-TSC2 complex
QNVNAAMVFEFLYK	P84091	0.0420951	AP-type membrane coat adaptor complex;cell part;clathrin adaptor complex;coated pit;cytoplasmic membrane-bounded vesicle;cytoplasmic part;cytoplasmic vesicle;extracellular membrane-bounded organelle;extracellular organelle;extracellular region part;extracellular vesicular exosome;intracellular membrane-bounded organelle;intracellular organelle;intracellular part;macromolecular complex;membrane;me…
QNVQFMHNR	Q4FE56	0.0203645	apical part of cell;cell part;cell projection part;cytoplasm;growth cone;intracellular part;membrane;site of polarized growth
QPVGVAAIITPWNFPSAMITR	Q8BWF0	0.123761	cell part;cytoplasmic part;intracellular membrane-bounded organelle;intracellular organelle;intracellular part;membrane-bounded organelle;mitochondrion;organelle
QQAAMGSQGNLSAEVEQATR	Q9WTT4	0.0432133	cell part;cytoplasmic membrane-bounded vesicle;cytoplasmic part;cytoplasmic vesicle;cytoplasmic vesicle part;integral to membrane;integral to organelle membrane;integral to synaptic vesicle membrane;intracellular membrane-bounded organelle;intracellular organelle;intracellular organelle part;intracellular part;intrinsic to membrane;intrinsic to organelle membrane;macromolecular complex;melanosome…
QQDAQEFFLHLINMVER	Q3U4W8	0.0571113	cell part;cytoplasmic part;intracellular membrane-bounded organelle;intracellular organelle;intracellular part;lysosome;lytic vacuole;membrane-bounded organelle;organelle;vacuole
QQISLATQMVR	P80316	0.032443	cell body;cell part;centrosome;chaperonin-containing T-complex;cytoplasm;cytoplasmic part;cytoskeletal part;cytosolic part;extracellular membrane-bounded organelle;extracellular organelle;extracellular region part;extracellular vesicular exosome;intracellular non-membrane-bounded organelle;intracellular organelle;intracellular organelle part;intracellular part;macromolecular complex;membrane-boun…
QQVAPMDDETGKELVLALYDYQEK	A3KGU9	0.0770999	adherens junction;anchoring junction;cell cortex part;cell junction;cell part;cell-cell adherens junction;cell-cell junction;contractile fiber part;cortical cytoskeleton;cuticular plate;cytoplasmic part;cytoskeletal part;cytoskeleton;extracellular membrane-bounded organelle;extracellular organelle;extracellular region part;extracellular vesicular exosome;fascia adherens;intracellular membrane-bou…
QSFTMVADTPENLR	Q61792	0.0207427	adherens junction;anchoring junction;cell cortex part;cell junction;cell part;cell-substrate adherens junction;cell-substrate junction;cortical actin cytoskeleton;cortical cytoskeleton;cytoplasm;cytoplasmic part;cytoskeletal part;cytoskeleton;extracellular membrane-bounded organelle;extracellular organelle;extracellular region part;extracellular vesicular exosome;focal adhesion;intracellular non-…
QSIPATMNAR	Q8BYI9	0.0276057	cell part;cell surface;cytoplasm;extracellular matrix;extracellular matrix part;extracellular region part;intracellular membrane-bounded organelle;intracellular organelle;intracellular organelle part;intracellular part;membrane part;membrane raft;membrane-bounded organelle;nuclear part;nucleoplasm;nucleus;organelle;organelle part;perineuronal net;proteinaceous extracellular matrix
QSMWTSTISSHLATK	Q8BVI4	-0.00808646	cell part;cell projection;cytoplasm;cytoplasmic part;cytosol;extracellular membrane-bounded organelle;extracellular organelle;extracellular region part;extracellular vesicular exosome;intracellular membrane-bounded organelle;intracellular organelle;intracellular part;membrane-bounded organelle;membrane-bounded vesicle;mitochondrion;neuron projection;organelle;vesicle
QVAEQFLNMR	Q9DB77	0.0425724	cell part;cytoplasmic part;extracellular membrane-bounded organelle;extracellular organelle;extracellular region part;extracellular vesicular exosome;intracellular membrane-bounded organelle;intracellular organelle;intracellular organelle part;intracellular part;macromolecular complex;membrane;membrane part;membrane-bounded organelle;membrane-bounded vesicle;mitochondrial inner membrane;mitochond…
QVASMTKPTTIIEK	P11404	0.0577532	cell part;cytoplasmic part;cytosol;extracellular membrane-bounded organelle;extracellular organelle;extracellular region part;extracellular space;extracellular vesicular exosome;intracellular part;membrane-bounded organelle;membrane-bounded vesicle;organelle;vesicle
QVLGQMVIDEELLGDGHSYSPR	P99026	0.071742	cell part;cytoplasm;cytoplasmic part;cytosol;extracellular membrane-bounded organelle;extracellular organelle;extracellular region part;extracellular vesicular exosome;intracellular membrane-bounded organelle;intracellular organelle;intracellular part;macromolecular complex;membrane-bounded organelle;membrane-bounded vesicle;nucleus;organelle;proteasome complex;proteasome core complex;protein com…
QVQGMQSSQQR	Q9WTT4	0.0266322	cell part;cytoplasmic membrane-bounded vesicle;cytoplasmic part;cytoplasmic vesicle;cytoplasmic vesicle part;integral to membrane;integral to organelle membrane;integral to synaptic vesicle membrane;intracellular membrane-bounded organelle;intracellular organelle;intracellular organelle part;intracellular part;intrinsic to membrane;intrinsic to organelle membrane;macromolecular complex;melanosome…
QVRPMLLVDDR	Q3UGR5	0.030317	extracellular membrane-bounded organelle;extracellular organelle;extracellular region part;extracellular vesicular exosome;membrane-bounded organelle;membrane-bounded vesicle;organelle;vesicle
RAEMNGLAAQGR	P05063	0.0317601	axon;cell part;cell projection;cytoplasmic part;extracellular membrane-bounded organelle;extracellular organelle;extracellular region part;extracellular vesicular exosome;intracellular membrane-bounded organelle;intracellular organelle;intracellular part;membrane-bounded organelle;membrane-bounded vesicle;mitochondrion;neuron projection;organelle;vesicle
RFDDAVVQSDMK	P63017	0.0394922	adherens junction;anchoring junction;blood microparticle;cell junction;cell part;cell-substrate adherens junction;cell-substrate junction;cytoplasmic membrane-bounded vesicle;cytoplasmic part;cytoplasmic vesicle;cytosol;extracellular membrane-bounded organelle;extracellular organelle;extracellular region part;extracellular space;extracellular vesicular exosome;focal adhesion;intracellular;intrace…
RFDEILEASDGIMVAR	P52480	0.0562191	cell part;cell projection;cilium;cytoplasm;cytoplasmic part;extracellular matrix;extracellular membrane-bounded organelle;extracellular organelle;extracellular region part;extracellular vesicular exosome;intracellular membrane-bounded organelle;intracellular organelle;intracellular part;membrane;membrane-bounded organelle;membrane-bounded vesicle;mitochondrion;myelin sheath;nucleus;organelle;plas…
RIDSLMDEIAFLK	P08551	0.0658882	axon;axon part;cell part;cell projection;cell projection part;cytoplasm;cytoplasmic part;cytoskeletal part;cytosolic part;growth cone;intermediate filament;intracellular organelle part;intracellular part;macromolecular complex;myelin sheath;neurofilament;neuron projection;organelle part;protein complex;site of polarized growth;TSC1-TSC2 complex
RISEQFTAMFR	P68372	0.0662598	cell part;cytoplasm;cytoskeletal part;extracellular membrane-bounded organelle;extracellular organelle;extracellular region part;extracellular vesicular exosome;intracellular membrane-bounded organelle;intracellular organelle;intracellular organelle part;intracellular part;macromolecular complex;membrane-bounded organelle;membrane-bounded vesicle;microtubule;myelin sheath;nucleus;organelle;organe…
RLDGESSELQEQMVEQK	K3W4R2	0.186618	actin filament bundle;actomyosin;axon;cell part;cell projection;cell projection part;cytoplasm;cytoskeletal part;extracellular membrane-bounded organelle;extracellular organelle;extracellular region part;extracellular vesicular exosome;growth cone;intracellular organelle part;intracellular part;macromolecular complex;membrane;membrane-bounded organelle;membrane-bounded vesicle;myosin complex;myos…
RMGHAGAIIAGGK	Q9WUM5	0.0509964	cell part;cytoplasm;cytoplasmic part;extracellular membrane-bounded organelle;extracellular organelle;extracellular region part;extracellular vesicular exosome;intracellular membrane-bounded organelle;intracellular organelle;intracellular organelle part;intracellular part;macromolecular complex;membrane;membrane-bounded organelle;membrane-bounded vesicle;mitochondrial inner membrane;mitochondrial…
RNSVFQQGMK	A0A0G2JGX4	0.0495615
RPASMYSTGK	Q9ESN6	0.0443013	cell part;cytoplasm;intracellular part
RPISADSAIMNPASK	Q68FD5	0.0372492	adherens junction;anchoring junction;cell junction;cell part;cell-substrate adherens junction;cell-substrate junction;chromosomal part;clathrin coat;clathrin coat of coated pit;clathrin coat of trans-Golgi network vesicle;clathrin complex;clathrin vesicle coat;clathrin-coated vesicle;coated vesicle;cytoplasm;cytoplasmic membrane-bounded vesicle;cytoplasmic part;cytoplasmic vesicle;cytoplasmic ves…
RQDLEDSLQAQQYFADANEAESWMR	A3KGU9	0.0608061	adherens junction;anchoring junction;cell cortex part;cell junction;cell part;cell-cell adherens junction;cell-cell junction;contractile fiber part;cortical cytoskeleton;cuticular plate;cytoplasmic part;cytoskeletal part;cytoskeleton;extracellular membrane-bounded organelle;extracellular organelle;extracellular region part;extracellular vesicular exosome;fascia adherens;intracellular membrane-bou…
RQVQGMQSSQQR	Q9WTT4	0.041366	cell part;cytoplasmic membrane-bounded vesicle;cytoplasmic part;cytoplasmic vesicle;cytoplasmic vesicle part;integral to membrane;integral to organelle membrane;integral to synaptic vesicle membrane;intracellular membrane-bounded organelle;intracellular organelle;intracellular organelle part;intracellular part;intrinsic to membrane;intrinsic to organelle membrane;macromolecular complex;melanosome…
RVDHTTVTGNMQTSQK	Q3UNH4	0.035895	cell part;cell projection part;growth cone;membrane;plasma membrane;site of polarized growth
RVHVTQEDFEMAVAK	P62196	0.037812	blood microparticle;cell part;cytoplasm;cytoplasmic part;cytoplasmic vesicle;cytosolic part;cytosolic proteasome complex;extracellular membrane-bounded organelle;extracellular organelle;extracellular region part;extracellular vesicular exosome;holo TFIIH complex;inclusion body;intracellular membrane-bounded organelle;intracellular organelle;intracellular organelle part;intracellular part;macromol…
SALASVIMGLSPILGK	Q76MZ3	0.011977	cell part;chromosomal part;chromosome, centromeric region;cytoplasmic part;cytosol;extracellular membrane-bounded organelle;extracellular organelle;extracellular region part;extracellular vesicular exosome;intracellular organelle part;intracellular part;macromolecular complex;membrane-bounded organelle;membrane-bounded vesicle;organelle;organelle part;protein complex;protein phosphatase type 2A c…
SATIQMNNATHLQER	P22723	0.0473145	axon;cell junction;cell part;cell projection;cell projection membrane;cell projection part;chloride channel complex;cytoplasm;dendrite membrane;inhibitory synapse;integral to membrane;integral to plasma membrane;intracellular part;intrinsic to membrane;intrinsic to plasma membrane;ion channel complex;leading edge membrane;macromolecular complex;membrane;membrane part;neuron projection;neuron proj…
SAVGSAQLLMSQK	Q8BJ42	0.098728	cell junction;cell part;cytoskeletal part;intracellular organelle part;intracellular part;membrane;organelle part;postsynaptic density;postsynaptic membrane;synapse part;synaptic membrane
SAWYMGPVTR	P47941	0.0184305	cell part;cytoplasm;extracellular membrane-bounded organelle;extracellular organelle;extracellular region part;extracellular vesicular exosome;intracellular part;membrane-bounded organelle;membrane-bounded vesicle;organelle;vesicle
SAYSGLQSSSYLMSAR	P08551	0.0436124	axon;axon part;cell part;cell projection;cell projection part;cytoplasm;cytoplasmic part;cytoskeletal part;cytosolic part;growth cone;intermediate filament;intracellular organelle part;intracellular part;macromolecular complex;myelin sheath;neurofilament;neuron projection;organelle part;protein complex;site of polarized growth;TSC1-TSC2 complex
SDALETLGFLNHYQMK	G5E924	0.0417521	cell part;extracellular membrane-bounded organelle;extracellular organelle;extracellular region part;extracellular vesicular exosome;intracellular membrane-bounded organelle;intracellular organelle;intracellular part;macromolecular complex;membrane;membrane-bounded organelle;membrane-bounded vesicle;nucleus;organelle;pronucleus;ribonucleoprotein complex;vesicle
SDFDMVDYLNELR	P70168	0.0842205	cell part;cytoplasm;cytoplasmic part;endoplasmic reticulum part;endoplasmic reticulum tubular network;envelope;extracellular membrane-bounded organelle;extracellular organelle;extracellular region part;extracellular vesicular exosome;intracellular organelle part;intracellular part;macromolecular complex;membrane;membrane-bounded organelle;membrane-bounded vesicle;nuclear envelope;nuclear membrane…
SDIAAAQQSGMSLSNSK	B1AQZ0	0.0269211
SDIGEVILVGGMTR	P38647	0.0588621	adherens junction;anchoring junction;cell junction;cell part;cell-substrate adherens junction;cell-substrate junction;cytoplasm;cytoplasmic part;extracellular membrane-bounded organelle;extracellular organelle;extracellular region part;extracellular vesicular exosome;focal adhesion;intracellular membrane-bounded organelle;intracellular non-membrane-bounded organelle;intracellular organelle;intrac…
SEDLFNEMNWQK	P11881	0.0502413	calcineurin complex;cell part;cytoplasm;cytoplasmic part;cytoplasmic vesicle membrane;cytoplasmic vesicle part;cytoskeletal part;endoplasmic reticulum;endoplasmic reticulum membrane;endoplasmic reticulum part;envelope;integral to membrane;intracellular membrane-bounded organelle;intracellular non-membrane-bounded organelle;intracellular organelle;intracellular organelle part;intracellular part;in…
SEGYFGMYR	Q9D6M3	0.0134586	cell part;cytoplasmic part;integral to membrane;intracellular membrane-bounded organelle;intracellular organelle;intracellular organelle part;intracellular part;intrinsic to membrane;membrane;membrane part;membrane-bounded organelle;mitochondrial inner membrane;mitochondrial membrane;mitochondrial part;mitochondrion;nuclear part;nucleoplasm;organelle;organelle inner membrane;organelle membrane;or…
SEIGIAMGSGTAVAK	O55143	0.030874	cell junction;cell part;cell-cell contact zone;cell-cell junction;cytoplasmic part;endoplasmic reticulum;endoplasmic reticulum membrane;endoplasmic reticulum part;intercalated disc;intracellular membrane-bounded organelle;intracellular organelle;intracellular organelle part;intracellular part;longitudinal sarcoplasmic reticulum;membrane;membrane part;membrane-bounded organelle;organelle;organelle…
SEIIPMFSNLASDEQDSVR	Q76MZ3	0.0459041	cell part;chromosomal part;chromosome, centromeric region;cytoplasmic part;cytosol;extracellular membrane-bounded organelle;extracellular organelle;extracellular region part;extracellular vesicular exosome;intracellular organelle part;intracellular part;macromolecular complex;membrane-bounded organelle;membrane-bounded vesicle;organelle;organelle part;protein complex;protein phosphatase type 2A c…
SELEEQQMHLNVGLR	Q9JHU4	-0.0134028	cell part;cell projection;centrosome;cytoplasm;cytoplasmic dynein complex;cytoplasmic part;cytoskeletal part;dynein complex;extracellular membrane-bounded organelle;extracellular organelle;extracellular region part;extracellular vesicular exosome;filopodium;intracellular non-membrane-bounded organelle;intracellular organelle;intracellular organelle part;intracellular part;macromolecular complex;m…
SEMEETLTAIAEELAASAK	A0A0R4J036	0.0109282
SFEMLILGR	P17809	0.0717137	basolateral plasma membrane;blood microparticle;caveola;cell cortex part;cell junction;cell part;cell-cell junction;cortical actin cytoskeleton;cortical cytoskeleton;cytoplasm;cytoplasmic membrane-bounded vesicle;cytoplasmic part;cytoplasmic vesicle;cytoskeletal part;cytoskeleton;cytosol;extracellular membrane-bounded organelle;extracellular organelle;extracellular region part;extracellular vesic…
SFEWLSQMR	Q9JHU4	0.109644	cell part;cell projection;centrosome;cytoplasm;cytoplasmic dynein complex;cytoplasmic part;cytoskeletal part;dynein complex;extracellular membrane-bounded organelle;extracellular organelle;extracellular region part;extracellular vesicular exosome;filopodium;intracellular non-membrane-bounded organelle;intracellular organelle;intracellular organelle part;intracellular part;macromolecular complex;m…
SFFPEEISSMVLTK	Q61696	0.0411121	cell part;cytoplasm;cytoplasmic part;intracellular membrane-bounded organelle;intracellular organelle;intracellular organelle part;intracellular part;membrane-bounded organelle;nuclear body;nuclear part;nuclear speck;nucleoplasm part;nucleus;organelle;organelle part;perinuclear region of cytoplasm
SFGGGTGSGFTSLLMER	Q3UX10	0.0597648	cell part;cytoplasm;cytoskeletal part;intracellular organelle part;intracellular part;macromolecular complex;microtubule;organelle part;protein complex
SFLAMVVDIVR	Q8K183	0.0175606	cell part;cytoplasm;cytoplasmic part;cytosol;extracellular membrane-bounded organelle;extracellular organelle;extracellular region part;extracellular vesicular exosome;intracellular membrane-bounded organelle;intracellular organelle;intracellular organelle part;intracellular part;membrane-bounded organelle;membrane-bounded vesicle;nuclear part;nucleoplasm;nucleus;organelle;organelle part;vesicle
SFMNNWEVYK	P47857	0.0413083	6-phosphofructokinase complex;apical plasma membrane;cell part;cytoplasmic part;cytosol;cytosolic part;extracellular membrane-bounded organelle;extracellular organelle;extracellular region part;extracellular vesicular exosome;intracellular part;macromolecular complex;membrane part;membrane-bounded organelle;membrane-bounded vesicle;organelle;plasma membrane part;protein complex;vesicle
SFSMQDLTLIRDEDALPLQGPDGR	Q8VCD6	0.0662599	cell part;cytoplasmic microtubule;cytoplasmic part;cytoskeletal part;endoplasmic reticulum;endoplasmic reticulum membrane;endoplasmic reticulum part;extracellular membrane-bounded organelle;extracellular organelle;extracellular region part;extracellular vesicular exosome;integral to membrane;integral to plasma membrane;intracellular membrane-bounded organelle;intracellular organelle;intracellular…
SFYPEEVSSMVLTK	P63017	0.0426853	adherens junction;anchoring junction;blood microparticle;cell junction;cell part;cell-substrate adherens junction;cell-substrate junction;cytoplasmic membrane-bounded vesicle;cytoplasmic part;cytoplasmic vesicle;cytosol;extracellular membrane-bounded organelle;extracellular organelle;extracellular region part;extracellular space;extracellular vesicular exosome;focal adhesion;intracellular;intrace…
SGALDVLQMK	P14206	0.0205478	90S preribosome;cell part;cytoplasm;cytosolic small ribosomal subunit;extracellular membrane-bounded organelle;extracellular organelle;extracellular region part;extracellular vesicular exosome;intracellular membrane-bounded organelle;intracellular organelle;intracellular organelle part;intracellular part;macromolecular complex;membrane;membrane-bounded organelle;membrane-bounded vesicle;nucleus;o…
SGGMSNELNNIISR	Q3V117	0.0459232	cell part;cytoplasm;cytoplasmic part;extracellular membrane-bounded organelle;extracellular organelle;extracellular region part;extracellular vesicular exosome;intracellular;intracellular membrane-bounded organelle;intracellular organelle;intracellular organelle part;intracellular part;membrane;membrane-bounded organelle;membrane-bounded vesicle;mitochondrion;nuclear part;nucleoplasm;organelle;or…
SGLGELILPENEPGSSIMPGK	P97807	0.0502845	cell part;cytoplasmic part;extracellular membrane-bounded organelle;extracellular organelle;extracellular region part;extracellular vesicular exosome;intracellular membrane-bounded organelle;intracellular organelle;intracellular part;macromolecular complex;membrane-bounded organelle;membrane-bounded vesicle;mitochondrion;organelle;protein complex;tricarboxylic acid cycle enzyme complex;vesicle
SGLGLGAASASTSGSGPADSVMR	Q7TSJ2	0.054557	cell part;cytoplasmic part;cytoskeletal part;Golgi apparatus;intracellular membrane-bounded organelle;intracellular organelle;intracellular organelle part;intracellular part;macromolecular complex;membrane-bounded organelle;microtubule;organelle;organelle part;perinuclear region of cytoplasm;protein complex
SGLQGYDMSTFIR	Q7M6Y3	0.136241	AP-2 adaptor complex;AP-type membrane coat adaptor complex;cell body;cell part;clathrin adaptor complex;coated pit;cytoplasmic part;cytoplasmic vesicle part;Golgi apparatus;intracellular;intracellular membrane-bounded organelle;intracellular organelle;intracellular organelle part;intracellular part;macromolecular complex;membrane;membrane part;membrane-bounded organelle;neuronal cell body;nucleus…
SGSGTMNLGGSLTR	A2AMW0	0.0505817	actin filament;cell cortex part;cell junction;cell part;cell projection;cell-cell contact zone;cell-cell junction;contractile fiber part;cortical cytoskeleton;cytoplasmic part;cytoskeletal part;cytoskeleton;extracellular membrane-bounded organelle;extracellular organelle;extracellular region part;extracellular vesicular exosome;F-actin capping protein complex;intercalated disc;intracellular non-m…
SGSHGYDMSTFIR	Q61548	0.0722407	AP-2 adaptor complex;AP-type membrane coat adaptor complex;cell part;clathrin adaptor complex;cytoplasmic part;cytoplasmic vesicle part;intracellular organelle part;intracellular part;macromolecular complex;membrane part;organelle part;plasma membrane part;protein complex
SGVSSSYVEEMYFAWLENPQSVHK	B2RXT3	0.062575	cell part;cytoplasmic part;intracellular membrane-bounded organelle;intracellular organelle;intracellular part;macromolecular complex;membrane-bounded organelle;mitochondrion;organelle;oxoglutarate dehydrogenase complex;protein complex
SIEDFAHSSFQMALSK	O88844	0.0309034	cell part;cytoplasm;cytoplasmic part;cytosol;extracellular membrane-bounded organelle;extracellular organelle;extracellular region part;extracellular vesicular exosome;intracellular membrane-bounded organelle;intracellular organelle;intracellular part;membrane-bounded organelle;membrane-bounded vesicle;microbody;mitochondrion;organelle;peroxisome;vesicle
SIGTANRPMGAGEALR	A0A1L1STE4	0.0529706
SINPLGGFVHYGEVTNDFIMLK	P27659	0.0291988	adherens junction;anchoring junction;cell junction;cell part;cell-substrate adherens junction;cell-substrate junction;cytoplasm;cytosolic large ribosomal subunit;extracellular membrane-bounded organelle;extracellular organelle;extracellular region part;extracellular vesicular exosome;focal adhesion;intracellular membrane-bounded organelle;intracellular non-membrane-bounded organelle;intracellular…
SISFIPPDGEFELMR	P84091	0.0489103	AP-type membrane coat adaptor complex;cell part;clathrin adaptor complex;coated pit;cytoplasmic membrane-bounded vesicle;cytoplasmic part;cytoplasmic vesicle;extracellular membrane-bounded organelle;extracellular organelle;extracellular region part;extracellular vesicular exosome;intracellular membrane-bounded organelle;intracellular organelle;intracellular part;macromolecular complex;membrane;me…
SIVTDLVSQMDPHGR	P58281	0.0672599	cell part;cell projection;cytoplasm;cytoplasmic part;dendrite;integral to membrane;intracellular membrane-bounded organelle;intracellular organelle;intracellular organelle part;intracellular part;intrinsic to membrane;membrane;membrane part;membrane-bounded organelle;membrane-enclosed lumen;mitochondrial crista;mitochondrial inner membrane;mitochondrial intermembrane space;mitochondrial membrane;…
SIYQSSPLFGMYFSVEK	Q922Q1	0.0156222	cell part;cytoplasmic part;extracellular membrane-bounded organelle;extracellular organelle;extracellular region part;extracellular vesicular exosome;intracellular membrane-bounded organelle;intracellular organelle;intracellular organelle part;intracellular part;membrane;membrane-bounded organelle;membrane-bounded vesicle;microbody;mitochondrial inner membrane;mitochondrial membrane;mitochondrial…
SKPLTLLEYNLTMDTAK	Q920I9	0.0551624
SKPVTSRPQSSEMLEQNVK	Q3U422	0.0593791	cell part;cytoplasmic part;intracellular membrane-bounded organelle;intracellular organelle;intracellular organelle part;intracellular part;macromolecular complex;membrane part;membrane-bounded organelle;mitochondrial membrane part;mitochondrial part;mitochondrial respiratory chain complex I;mitochondrion;NADH dehydrogenase complex;nuclear part;nucleoplasm;organelle;organelle part;protein complex…
SKSDPIMLLK	P35486	0.0388113	cell part;cytoplasmic part;intracellular membrane-bounded organelle;intracellular organelle;intracellular organelle lumen;intracellular organelle part;intracellular part;macromolecular complex;membrane-bounded organelle;membrane-enclosed lumen;mitochondrial matrix;mitochondrial part;mitochondrion;myelin sheath;nucleus;organelle;organelle lumen;organelle part;protein complex;pyruvate dehydrogenase…
SLDKDPLLLSGTHVMEGSGR	G5E829	0.0383281	cell junction;cell part;extracellular membrane-bounded organelle;extracellular organelle;extracellular region part;extracellular vesicular exosome;integral to membrane;integral to plasma membrane;intracellular membrane-bounded organelle;intracellular organelle;intracellular part;intrinsic to membrane;intrinsic to plasma membrane;membrane;membrane part;membrane-bounded organelle;membrane-bounded v…
SLGMAVEDLVAAK	O54983	0.0358707	cell part;cytoplasm;cytoplasmic part;extracellular membrane-bounded organelle;extracellular organelle;extracellular region part;extracellular vesicular exosome;intracellular membrane-bounded organelle;intracellular organelle;intracellular part;membrane-bounded organelle;membrane-bounded vesicle;mitochondrion;nucleus;organelle;vesicle
SLHDAIMIVR	P80313	0.0390467	cell body;cell part;chaperonin-containing T-complex;cytoplasmic part;cytoskeletal part;cytosolic part;extracellular membrane-bounded organelle;extracellular organelle;extracellular region part;extracellular vesicular exosome;intracellular membrane-bounded organelle;intracellular organelle;intracellular organelle part;intracellular part;macromolecular complex;membrane-bounded organelle;membrane-bo…
SLNLLVSHFMENER	Q8CHT1	0.0260783	cell part;cell projection part;cytoplasmic part;cytosol;growth cone;intracellular part;membrane;site of polarized growth
SLNSEMDNILANLR	Q8BMS1	0.0607154	cell part;cytoplasmic part;fatty acid beta-oxidation multienzyme complex;intracellular membrane-bounded organelle;intracellular non-membrane-bounded organelle;intracellular organelle;intracellular organelle part;intracellular part;macromolecular complex;membrane;membrane-bounded organelle;mitochondrial inner membrane;mitochondrial membrane;mitochondrial nucleoid;mitochondrial part;mitochondrion;n…
SLPASLVEPDFVMTDFAK	Q02053	0.0532074	anchoring junction;cell junction;cell part;cell-cell junction;chromatin;chromosomal part;cytoplasm;cytoplasmic part;cytosol;desmosome;endoplasmic reticulum membrane;endoplasmic reticulum part;endosomal part;endosome membrane;extracellular membrane-bounded organelle;extracellular organelle;extracellular region part;extracellular vesicular exosome;heterochromatin;intracellular membrane-bounded orga…
SMAASGNLGHTPFLDEL	Q9DB77	0.0155333	cell part;cytoplasmic part;extracellular membrane-bounded organelle;extracellular organelle;extracellular region part;extracellular vesicular exosome;intracellular membrane-bounded organelle;intracellular organelle;intracellular organelle part;intracellular part;macromolecular complex;membrane;membrane part;membrane-bounded organelle;membrane-bounded vesicle;mitochondrial inner membrane;mitochond…
SMDKDFVAATIQAIGR	Q9JME5	0.094761	AP-3 adaptor complex;AP-type membrane coat adaptor complex;cell part;clathrin coated vesicle membrane;coated vesicle membrane;cytoplasm;cytoplasmic part;cytoplasmic vesicle membrane;cytoplasmic vesicle part;Golgi apparatus;Golgi apparatus part;intracellular membrane-bounded organelle;intracellular organelle;intracellular organelle part;intracellular part;macromolecular complex;membrane;membrane p…
SMEIEVLVDADPVVDNSQKR	E9PYH2	0.0428346	cell body;cell part;cell projection;cytoplasm;cytoplasmic part;cytosol;extracellular membrane-bounded organelle;extracellular organelle;extracellular region part;extracellular vesicular exosome;intracellular organelle part;intracellular part;membrane-bounded organelle;membrane-bounded vesicle;neuron projection;nuclear part;nucleoplasm;organelle;organelle part;vesicle
SMFTFVEKPK	Q8CC35	0.0308222	actin cytoskeleton;actin filament bundle;actomyosin;cell junction;cell part;cell projection;cell projection part;cell-cell junction;cytoplasm;cytoskeletal part;cytoskeleton;dendrite;dendritic spine;intracellular non-membrane-bounded organelle;intracellular organelle;intracellular organelle part;intracellular part;membrane;neuron projection;neuron spine;non-membrane-bounded organelle;occluding jun…
SMIQEVDEDFDSK	Q8C845	0.0110403
SMQNHAAVFR	Q8K2B3	0.0521371	cell part;cytoplasmic part;fumarate reductase complex;intracellular membrane-bounded organelle;intracellular organelle;intracellular organelle part;intracellular part;macromolecular complex;membrane;membrane part;membrane-bounded organelle;mitochondrial inner membrane;mitochondrial membrane;mitochondrial membrane part;mitochondrial part;mitochondrial respiratory chain complex II;mitochondrion;mye…
SMSHQAAIASQR	Q8C0E2	0.0466068	cell part;cytoplasmic part;early endosome;endosome;intracellular membrane-bounded organelle;intracellular organelle;intracellular part;late endosome;macromolecular complex;membrane part;membrane-bounded organelle;organelle;protein complex;retromer complex
SMTDVLSAEDIKK	P32848	0.0207585	axon;cell body;cell part;cell projection;cytoplasm;extracellular membrane-bounded organelle;extracellular organelle;extracellular region part;extracellular vesicular exosome;intracellular membrane-bounded organelle;intracellular organelle;intracellular part;macromolecular complex;membrane-bounded organelle;membrane-bounded vesicle;neuron projection;neuronal cell body;nucleus;organelle;protein com…
SMVLGYWDIR	P48774	0.00186527	cell part;cell projection part;cytoplasm;extracellular membrane-bounded organelle;extracellular organelle;extracellular region part;extracellular vesicular exosome;flagellar fibrous sheath;flagellum part;intracellular membrane-bounded organelle;intracellular organelle;intracellular organelle part;intracellular part;membrane-bounded organelle;membrane-bounded vesicle;microtubule-based flagellum pa…
SNAQQIVAEMLSYLETADYSIR	P17427	0.158209	AP-type membrane coat adaptor complex;cell part;clathrin adaptor complex;coated pit;cytoplasmic membrane-bounded vesicle;cytoplasmic part;cytoplasmic vesicle;intracellular membrane-bounded organelle;intracellular organelle;intracellular part;macromolecular complex;membrane;membrane coat;membrane part;membrane-bounded organelle;membrane-bounded vesicle;organelle;plasma membrane;protein complex;sto…
SNDPVALAFAEMLK	Q9JKK7	0.0463594	cell part;cell projection part;contractile fiber part;cytoplasmic part;cytoskeletal part;growth cone;intracellular organelle part;intracellular part;organelle part;site of polarized growth;striated muscle thin filament
SNLVGMGVIPLEYLPGETADSLGLTGR	P28271	0.0404212	cell part;cytoplasm;cytoplasmic part;cytosol;endoplasmic reticulum;extracellular membrane-bounded organelle;extracellular organelle;extracellular region part;extracellular vesicular exosome;Golgi apparatus;intracellular membrane-bounded organelle;intracellular organelle;intracellular part;membrane-bounded organelle;membrane-bounded vesicle;mitochondrion;organelle;vesicle
SPAVPSSNTASGGMTR	A0A1Y7VNZ6	0.0385912
SPLVMDVLNIQGVQR	Q9JHU4	0.0421054	cell part;cell projection;centrosome;cytoplasm;cytoplasmic dynein complex;cytoplasmic part;cytoskeletal part;dynein complex;extracellular membrane-bounded organelle;extracellular organelle;extracellular region part;extracellular vesicular exosome;filopodium;intracellular non-membrane-bounded organelle;intracellular organelle;intracellular organelle part;intracellular part;macromolecular complex;m…
SPQMVSAIVR	Q02248	0.0379953	adherens junction;anchoring junction;apical junction complex;apical part of cell;basolateral plasma membrane;beta-catenin destruction complex;beta-catenin-TCF7L2 complex;catenin complex;catenin-TCF7L2 complex;cell cortex;cell junction;cell part;cell periphery;cell projection;cell projection membrane;cell projection part;cell-cell adherens junction;cell-cell contact zone;cell-cell junction;cell-su…
SQNVMAAASIANIVK	P11983	0.0481777	acrosomal vesicle;cell body;cell part;centrosome;chaperonin-containing T-complex;chromatin;chromosomal part;cytoplasmic membrane-bounded vesicle;cytoplasmic part;cytoplasmic vesicle;cytoskeletal part;cytosolic part;extracellular membrane-bounded organelle;extracellular organelle;extracellular region part;extracellular vesicular exosome;Golgi apparatus;heterochromatin;intracellular membrane-bounde…
SQVMDEATALQLQEGLTSIEEVTK	Q9QXS1	0.062069	adherens junction;anchoring junction;brush border;cell junction;cell part;cell projection;cell-substrate adherens junction;cell-substrate junction;contractile fiber;cytoplasm;cytoplasmic part;cytoskeleton;extracellular membrane-bounded organelle;extracellular organelle;extracellular region part;extracellular vesicular exosome;focal adhesion;hemidesmosome;intermediate filament cytoskeleton;intrace…
SRDMTTGIVENK	O70443	0.0405937	cell part;cytoplasmic part;cytosol;extracellular membrane-bounded organelle;extracellular organelle;extracellular region part;extracellular vesicular exosome;extrinsic to internal side of plasma membrane;extrinsic to membrane;extrinsic to plasma membrane;heterotrimeric G-protein complex;intracellular part;macromolecular complex;membrane;membrane part;membrane-bounded organelle;membrane-bounded ve…
SSEMNVLIPTEGGDFNEFPVPEQFK	P40124	0.086638	adherens junction;anchoring junction;cell cortex part;cell junction;cell part;cell-substrate adherens junction;cell-substrate junction;cortical actin cytoskeleton;cortical cytoskeleton;cytoplasm;cytoplasmic part;cytoskeletal part;cytoskeleton;cytosol;extracellular membrane-bounded organelle;extracellular organelle;extracellular region;extracellular region part;extracellular vesicular exosome;foca…
SSEMNVLVPQDDDYR	Q9CYT6	-0.0303221	cell part;membrane;plasma membrane
SSGALLPKPQMR	Q9CPQ1	0.0161983	cell part;cytoplasmic part;integral to membrane;intracellular membrane-bounded organelle;intracellular organelle;intracellular organelle part;intracellular part;intrinsic to membrane;membrane;membrane part;membrane-bounded organelle;mitochondrial inner membrane;mitochondrial membrane;mitochondrial part;mitochondrion;organelle;organelle inner membrane;organelle membrane;organelle part
SSLLDDLLTESEDMAQR	Q8K1M6	0.0187586	brush border;cell junction;cell part;cell projection;clathrin coated vesicle membrane;coated pit;coated vesicle membrane;cytoplasm;cytoplasmic part;cytoplasmic vesicle membrane;cytoplasmic vesicle part;cytoskeletal part;cytosol;Golgi apparatus;intracellular membrane-bounded organelle;intracellular organelle;intracellular organelle part;intracellular part;macromolecular complex;membrane;membrane p…
SSMNPEYDYLFK	P62821	0.0338289	cell part;cytoplasmic membrane-bounded vesicle;cytoplasmic part;cytoplasmic vesicle;cytosol;early endosome;endoplasmic reticulum membrane;endoplasmic reticulum part;endosome;extracellular membrane-bounded organelle;extracellular organelle;extracellular region part;extracellular vesicular exosome;Golgi apparatus;Golgi apparatus part;Golgi membrane;intracellular membrane-bounded organelle;intracell…
SSMSVTSLEDELQASIQR	Q99JR1	0.0433683	cell part;cytoplasmic part;integral to membrane;intracellular membrane-bounded organelle;intracellular organelle;intracellular organelle part;intracellular part;intrinsic to membrane;membrane;membrane part;membrane-bounded organelle;mitochondrial inner membrane;mitochondrial membrane;mitochondrial part;mitochondrion;organelle;organelle inner membrane;organelle membrane;organelle part
STGGAPTFNVTVTMTAK	P62962	0.0349882	adherens junction;anchoring junction;blood microparticle;cell junction;cell part;cell projection;cell-substrate adherens junction;cell-substrate junction;cytoplasm;cytoplasmic part;cytoskeleton;cytosol;extracellular membrane-bounded organelle;extracellular organelle;extracellular region;extracellular region part;extracellular vesicular exosome;focal adhesion;intracellular membrane-bounded organel…
STSTLHTNMTTLTTNQK	P03921	0.0706867	cell part;cytoplasmic part;integral to membrane;intracellular organelle part;intracellular part;intrinsic to membrane;membrane;membrane part;mitochondrial inner membrane;mitochondrial membrane;mitochondrial part;organelle inner membrane;organelle membrane;organelle part;respiratory chain
STVPSGPPMTAILER	Q6ZPE2	0.0593393	cell part;intracellular membrane-bounded organelle;intracellular organelle;intracellular part;membrane-bounded organelle;nucleus;organelle
SVETLLDLIMK	Q99P58	0.0533036	apical plasma membrane;cell part;clathrin-coated vesicle;coated vesicle;cytoplasmic membrane-bounded vesicle;cytoplasmic part;cytoplasmic vesicle;cytoplasmic vesicle membrane;cytoplasmic vesicle part;endosomal part;endosome membrane;extracellular membrane-bounded organelle;extracellular organelle;extracellular region part;extracellular vesicular exosome;Golgi apparatus;Golgi apparatus part;Golgi …
SVMDQANLQR	P48722	0.0902421	cell part;cytoplasm;cytoplasmic part;cytosol;intracellular membrane-bounded organelle;intracellular organelle;intracellular part;membrane-bounded organelle;nucleus;organelle
SVPMSTVFYPSDGVATEK	P40142	0.044292	cell part;extracellular membrane-bounded organelle;extracellular organelle;extracellular region part;extracellular vesicular exosome;intracellular membrane-bounded organelle;intracellular organelle;intracellular organelle part;intracellular part;membrane-bounded organelle;membrane-bounded vesicle;myelin sheath;nuclear part;nucleoplasm;nucleus;organelle;organelle part;vesicle
SYDVPPPPMEPDHPFYSNISK	Q9DBJ1	0.0256695	cell part;cytoplasm;cytoplasmic part;cytosol;extracellular membrane-bounded organelle;extracellular organelle;extracellular region part;extracellular vesicular exosome;intracellular part;membrane;membrane-bounded organelle;membrane-bounded vesicle;myelin sheath;organelle;vesicle
SYFSSFTDDIISQPMLK	Q9CZW5	0.0541514	cell part;cytoplasmic part;extracellular membrane-bounded organelle;extracellular organelle;extracellular region part;extracellular vesicular exosome;integral to membrane;intracellular membrane-bounded organelle;intracellular organelle;intracellular organelle part;intracellular part;intrinsic to membrane;membrane;membrane part;membrane-bounded organelle;membrane-bounded vesicle;mitochondrial memb…
SYSSSSGSLMPSLENLDLSQVAAISNDLK	P08551	0.0841614	axon;axon part;cell part;cell projection;cell projection part;cytoplasm;cytoplasmic part;cytoskeletal part;cytosolic part;growth cone;intermediate filament;intracellular organelle part;intracellular part;macromolecular complex;myelin sheath;neurofilament;neuron projection;organelle part;protein complex;site of polarized growth;TSC1-TSC2 complex
TAEDGPDLEMLSGQER	O35465	0.0314216	cell part;cytoplasmic part;endoplasmic reticulum part;envelope;integral to endoplasmic reticulum membrane;integral to membrane;integral to organelle membrane;intracellular membrane-bounded organelle;intracellular organelle;intracellular organelle part;intracellular part;intrinsic to endoplasmic reticulum membrane;intrinsic to membrane;intrinsic to organelle membrane;membrane;membrane part;membran…
TAGDTLDVFTMIDIFK	P35802	0.0754177	axon part;axonal growth cone;cell body;cell part;cell projection;cell projection part;dendritic spine;extracellular membrane-bounded organelle;extracellular organelle;extracellular region part;extracellular vesicular exosome;filopodium;growth cone;integral to membrane;intrinsic to membrane;membrane;membrane part;membrane-bounded organelle;membrane-bounded vesicle;neuron projection;neuron spine;ne…
TALINSTGEEVAMR	P48678	0.0623206	cell part;cytoplasm;cytoplasmic part;cytoskeletal part;envelope;intermediate filament;intracellular membrane-bounded organelle;intracellular organelle;intracellular organelle part;intracellular part;lamin filament;macromolecular complex;membrane;membrane-bounded organelle;nuclear envelope;nuclear membrane;nuclear part;nucleoplasm;nucleus;organelle;organelle envelope;organelle membrane;organelle p…
TALVANTSNMPVAAR	P50516	0.0632009	apical plasma membrane;cell part;cell projection;cytoplasmic part;cytosol;extracellular membrane-bounded organelle;extracellular organelle;extracellular region part;extracellular vesicular exosome;intracellular membrane-bounded organelle;intracellular organelle;intracellular organelle part;intracellular part;lysosomal membrane;macromolecular complex;membrane;membrane part;membrane-bounded organel…
TAMNVNDLFLAIAK	P61021	0.0436777	cell part;cytoplasmic membrane-bounded vesicle;cytoplasmic part;cytoplasmic vesicle;early endosome;early endosome membrane;endocytic vesicle;endosomal part;endosome;endosome membrane;extracellular membrane-bounded organelle;extracellular organelle;extracellular region part;extracellular vesicular exosome;intracellular;intracellular membrane-bounded organelle;intracellular organelle;intracellular …
TAMWGNLLVTADNSK	Q5DTL9	0.0401697	basolateral plasma membrane;cell body;cell part;integral to membrane;integral to plasma membrane;intrinsic to membrane;intrinsic to plasma membrane;membrane;membrane part;neuronal cell body;plasma membrane;plasma membrane part
TASEMVLADDNFSTIVAAVEEGR	O55143	0.0861766	cell junction;cell part;cell-cell contact zone;cell-cell junction;cytoplasmic part;endoplasmic reticulum;endoplasmic reticulum membrane;endoplasmic reticulum part;intercalated disc;intracellular membrane-bounded organelle;intracellular organelle;intracellular organelle part;intracellular part;longitudinal sarcoplasmic reticulum;membrane;membrane part;membrane-bounded organelle;organelle;organelle…
TAVGSAQLLMAQK	Q9D415	0.169453	cell junction;cell part;cytoskeletal part;intracellular organelle part;intracellular part;membrane;organelle part;postsynaptic density;postsynaptic membrane;synapse;synapse part;synaptic membrane
TAVKPTPIILTDQGMDLTSLAVEAR	O88737	0.100459	axon;cell junction;cell part;cell projection;cell projection part;cell surface;cytoplasm;cytoskeletal part;cytoskeleton;dendrite;excitatory synapse;extrinsic to membrane;intracellular non-membrane-bounded organelle;intracellular organelle;intracellular organelle part;intracellular part;membrane part;neuron projection;neuron projection terminus;non-membrane-bounded organelle;organelle;organelle pa…
TDITYPAGFMDVISIDK	P62702	0.0190358	adherens junction;anchoring junction;cell junction;cell part;cell-substrate adherens junction;cell-substrate junction;cytoplasmic part;extracellular membrane-bounded organelle;extracellular organelle;extracellular region part;extracellular vesicular exosome;focal adhesion;intracellular membrane-bounded organelle;intracellular non-membrane-bounded organelle;intracellular organelle;intracellular or…
TDLMAVTLAQSLAHNVGIISDK	D3YUP9	0.0452459
TDSTSDGRPAWMR	Q9JHU4	0.19138	cell part;cell projection;centrosome;cytoplasm;cytoplasmic dynein complex;cytoplasmic part;cytoskeletal part;dynein complex;extracellular membrane-bounded organelle;extracellular organelle;extracellular region part;extracellular vesicular exosome;filopodium;intracellular non-membrane-bounded organelle;intracellular organelle;intracellular organelle part;intracellular part;macromolecular complex;m…
TDYMVGSYGPR	Q99PT1	0.00801113	cell part;cytoplasm;extracellular membrane-bounded organelle;extracellular organelle;extracellular region part;extracellular vesicular exosome;immunological synapse;intracellular membrane-bounded organelle;intracellular organelle;intracellular part;membrane;membrane part;membrane-bounded organelle;membrane-bounded vesicle;nucleus;organelle;plasma membrane part;vesicle
TEEGLGFNIMGGK	O88952	0.0226687	basolateral plasma membrane;cell junction;cell part;cell projection;cell-cell junction;cytoplasm;cytoskeletal part;extracellular membrane-bounded organelle;extracellular organelle;extracellular region part;extracellular vesicular exosome;intracellular organelle part;intracellular part;macromolecular complex;membrane;membrane part;membrane-bounded organelle;membrane-bounded vesicle;MPP7-DLG1-LIN7 …
TFAMPPHSPSLIAPR	Q60625	0.0299178	cell part;integral to membrane;integral to plasma membrane;intrinsic to membrane;intrinsic to plasma membrane;membrane;membrane part;plasma membrane;plasma membrane part
TFAPEEISAMVLTK	P20029	0.0423592	adherens junction;anchoring junction;cell junction;cell part;cell surface;cell-substrate adherens junction;cell-substrate junction;cytoplasmic membrane-bounded vesicle;cytoplasmic part;cytoplasmic vesicle;endoplasmic reticulum;endoplasmic reticulum chaperone complex;endoplasmic reticulum lumen;endoplasmic reticulum membrane;endoplasmic reticulum part;endoplasmic reticulum-Golgi intermediate compa…
TFEGVDPQNTSMR	P50396	0.053168	cell part;cell projection;cytoplasm;cytoplasmic part;Golgi apparatus;intracellular membrane-bounded organelle;intracellular organelle;intracellular part;macromolecular complex;membrane-bounded organelle;midbody;myelin sheath;neuron projection;organelle;protein complex
TFFPEEISSMVLTK	P17156	0.0437389	blood microparticle;cell part;cell surface;chromosomal part;cytoplasmic part;cytosol;extracellular membrane-bounded organelle;extracellular organelle;extracellular region part;extracellular vesicular exosome;germ cell nucleus;intracellular membrane-bounded organelle;intracellular organelle;intracellular organelle part;intracellular part;male germ cell nucleus;membrane;membrane-bounded organelle;m…
TFIFSDLEYMGQSPGFYR	P32921	0.0476108	cell part;cytoplasm;extracellular membrane-bounded organelle;extracellular organelle;extracellular region part;extracellular vesicular exosome;intracellular membrane-bounded organelle;intracellular organelle;intracellular part;membrane-bounded organelle;membrane-bounded vesicle;nucleus;organelle;vesicle
TFNVDMYEEIHR	G3UXW9	0.022878	cell part;cytoplasm;intracellular membrane-bounded organelle;intracellular organelle;intracellular organelle part;intracellular part;macromolecular complex;membrane-bounded organelle;nuclear part;nucleus;organelle;organelle part;protein complex;signalosome
TFSYAGFEMQPK	P80313	0.0196249	cell body;cell part;chaperonin-containing T-complex;cytoplasmic part;cytoskeletal part;cytosolic part;extracellular membrane-bounded organelle;extracellular organelle;extracellular region part;extracellular vesicular exosome;intracellular membrane-bounded organelle;intracellular organelle;intracellular organelle part;intracellular part;macromolecular complex;membrane-bounded organelle;membrane-bo…
TFVLEVMGR	P47857	0.0570138	6-phosphofructokinase complex;apical plasma membrane;cell part;cytoplasmic part;cytosol;cytosolic part;extracellular membrane-bounded organelle;extracellular organelle;extracellular region part;extracellular vesicular exosome;intracellular part;macromolecular complex;membrane part;membrane-bounded organelle;membrane-bounded vesicle;organelle;plasma membrane part;protein complex;vesicle
TFVSQASATMQQYAQR	Q4KMM3	0.153835	cell part;cytoplasmic part;intracellular membrane-bounded organelle;intracellular non-membrane-bounded organelle;intracellular organelle;intracellular organelle part;intracellular part;membrane-bounded organelle;mitochondrion;non-membrane-bounded organelle;nuclear part;nucleolus;organelle;organelle part
TGEMSGPVFTDSGIHIILR	Q9QUR7	0.0344891	cell part;cytoplasm;intracellular membrane-bounded organelle;intracellular organelle;intracellular organelle part;intracellular part;membrane-bounded organelle;midbody;nuclear body;nuclear part;nuclear speck;nucleoplasm part;nucleus;organelle;organelle part
TGLFTPDMAFEAIVK	Q8BZ98	0.0611077	cell part;cell projection;cell projection part;cytoplasmic part;cytoskeletal part;dendritic spine;extracellular membrane-bounded organelle;extracellular organelle;extracellular region part;extracellular vesicular exosome;intracellular membrane-bounded organelle;intracellular organelle;intracellular organelle part;intracellular part;macromolecular complex;membrane-bounded organelle;membrane-bounde…
TGLFTPDMAFETIVK	P39053	0.058088	cell part;cytoplasmic part;cytoskeletal part;extracellular membrane-bounded organelle;extracellular organelle;extracellular region part;extracellular vesicular exosome;intracellular organelle part;intracellular part;macromolecular complex;membrane coat;membrane part;membrane-bounded organelle;membrane-bounded vesicle;microtubule;myelin sheath;organelle;organelle part;photoreceptor inner segment;p…
TIAMDGTEGLVR	P56480	0.0423045	cell part;cell surface;cytoplasmic part;extracellular membrane-bounded organelle;extracellular organelle;extracellular region part;extracellular vesicular exosome;intracellular membrane-bounded organelle;intracellular non-membrane-bounded organelle;intracellular organelle;intracellular organelle part;intracellular part;macromolecular complex;membrane;membrane part;membrane-bounded organelle;membr…
TIDWVSFVEVMPQNQK	Q9DCX2	0.0473119	cell part;cytoplasm;cytoplasmic part;extracellular membrane-bounded organelle;extracellular organelle;extracellular region part;extracellular vesicular exosome;intracellular membrane-bounded organelle;intracellular organelle;intracellular organelle part;intracellular part;macromolecular complex;membrane;membrane part;membrane-bounded organelle;membrane-bounded vesicle;mitochondrial inner membrane…
TIFMWYR	P61922	0.0238194	4-aminobutyrate transaminase complex;cell part;cell projection;cytoplasmic part;extracellular membrane-bounded organelle;extracellular organelle;extracellular region part;extracellular vesicular exosome;intracellular membrane-bounded organelle;intracellular organelle;intracellular organelle lumen;intracellular organelle part;intracellular part;macromolecular complex;membrane-bounded organelle;mem…
TIGTGLVTDVPAMTEEDK	Q8BFR5	0.0197022	cell part;cytoplasmic part;extracellular membrane-bounded organelle;extracellular organelle;extracellular region part;extracellular vesicular exosome;intracellular membrane-bounded organelle;intracellular non-membrane-bounded organelle;intracellular organelle;intracellular organelle part;intracellular part;membrane;membrane-bounded organelle;membrane-bounded vesicle;mitochondrial inner membrane;m…
TIGTGLVTDVPAMTEEDKNIK	Q8BFR5	0.0498577	cell part;cytoplasmic part;extracellular membrane-bounded organelle;extracellular organelle;extracellular region part;extracellular vesicular exosome;intracellular membrane-bounded organelle;intracellular non-membrane-bounded organelle;intracellular organelle;intracellular organelle part;intracellular part;membrane;membrane-bounded organelle;membrane-bounded vesicle;mitochondrial inner membrane;m…
TIMEQFNPSLR	B1AZ46	0.0404898	actin cytoskeleton;cell part;cytoplasm;cytoplasmic part;cytoskeleton;cytosol;extracellular membrane-bounded organelle;extracellular organelle;extracellular region part;extracellular vesicular exosome;intracellular non-membrane-bounded organelle;intracellular organelle;intracellular organelle part;intracellular part;membrane;membrane-bounded organelle;membrane-bounded vesicle;non-membrane-bounded …
TIVMGASFR	A0A1B0GR11	0.0535128
TKEELEELMSDIK	O35526	0.120141	actomyosin;cell junction;cell part;cell projection;clathrin coated vesicle membrane;clathrin-coated vesicle;coated vesicle;coated vesicle membrane;cytoplasmic membrane-bounded vesicle;cytoplasmic part;cytoplasmic vesicle;cytoplasmic vesicle membrane;cytoplasmic vesicle part;cytoskeletal part;endomembrane system;integral to membrane;intracellular membrane-bounded organelle;intracellular organelle;…
TKEELEELMSDIKK	O35526	0.134006	actomyosin;cell junction;cell part;cell projection;clathrin coated vesicle membrane;clathrin-coated vesicle;coated vesicle;coated vesicle membrane;cytoplasmic membrane-bounded vesicle;cytoplasmic part;cytoplasmic vesicle;cytoplasmic vesicle membrane;cytoplasmic vesicle part;cytoskeletal part;endomembrane system;integral to membrane;intracellular membrane-bounded organelle;intracellular organelle;…
TLATDILMGVLK	O35286	0.0743876	cell part;cytoplasm;intracellular membrane-bounded organelle;intracellular non-membrane-bounded organelle;intracellular organelle;intracellular organelle part;intracellular part;macromolecular complex;membrane-bounded organelle;non-membrane-bounded organelle;nuclear part;nucleolus;nucleoplasm;nucleus;organelle;organelle part;post-mRNA release spliceosomal complex;ribonucleoprotein complex;spliceo…
TLETPAAQMEGFLNR	Q62261	0.0341711	axolemma;axon part;cell cortex part;cell part;cell projection membrane;cell projection part;contractile fiber part;cortical cytoskeleton;cuticular plate;cytoplasm;cytoplasmic part;cytoskeletal part;cytoskeleton;extracellular membrane-bounded organelle;extracellular organelle;extracellular region part;extracellular vesicular exosome;intracellular membrane-bounded organelle;intracellular non-membra…
TLNDELEIIEGMK	P63038	0.0527319	cell part;cell surface;coated pit;coated vesicle;cyclin-dependent protein kinase activating kinase holoenzyme complex;cytoplasm;cytoplasmic membrane-bounded vesicle;cytoplasmic part;cytoplasmic vesicle;cytosol;early endosome;endosome;extracellular membrane-bounded organelle;extracellular organelle;extracellular region part;extracellular space;extracellular vesicular exosome;intracellular membrane…
TLNDELEIIEGMKFDR	P63038	0.0827293	cell part;cell surface;coated pit;coated vesicle;cyclin-dependent protein kinase activating kinase holoenzyme complex;cytoplasm;cytoplasmic membrane-bounded vesicle;cytoplasmic part;cytoplasmic vesicle;cytosol;early endosome;endosome;extracellular membrane-bounded organelle;extracellular organelle;extracellular region part;extracellular space;extracellular vesicular exosome;intracellular membrane…
TLNFNEEGDAEEAMVDNWRPAQPLK	P00920	0.0629627	apical part of cell;axon;basolateral plasma membrane;cell part;cell projection;cytoplasm;cytoplasmic part;cytosol;extracellular membrane-bounded organelle;extracellular organelle;extracellular region part;extracellular space;extracellular vesicular exosome;intracellular part;membrane;membrane part;membrane-bounded organelle;membrane-bounded vesicle;microvillus;myelin sheath;neuron projection;orga…
TLQIFNIEMK	Q68FD5	0.0612847	adherens junction;anchoring junction;cell junction;cell part;cell-substrate adherens junction;cell-substrate junction;chromosomal part;clathrin coat;clathrin coat of coated pit;clathrin coat of trans-Golgi network vesicle;clathrin complex;clathrin vesicle coat;clathrin-coated vesicle;coated vesicle;cytoplasm;cytoplasmic membrane-bounded vesicle;cytoplasmic part;cytoplasmic vesicle;cytoplasmic ves…
TLSNATMHFVSENK	Q8BHZ0	0.029904	cell part;intracellular
TLVMAIYDFDR	A0A0R4J2C2	0.0182497
TLVMAVYDFDR	P46096	0.0340307	cell junction;cell part;cell projection;chromaffin granule membrane;clathrin coated vesicle membrane;clathrin-coated vesicle;coated vesicle;coated vesicle membrane;cytoplasm;cytoplasmic membrane-bounded vesicle;cytoplasmic part;cytoplasmic vesicle;cytoplasmic vesicle membrane;cytoplasmic vesicle part;dense core granule;excitatory synapse;integral to membrane;intracellular membrane-bounded organel…
TMDKSELVQK	Q9CQV8	0.0225939	adherens junction;anchoring junction;cell junction;cell part;cell-substrate adherens junction;cell-substrate junction;cytoplasm;cytoplasmic membrane-bounded vesicle;cytoplasmic part;cytoplasmic vesicle;cytoplasmic vesicle membrane;cytoplasmic vesicle part;cytosol;extracellular membrane-bounded organelle;extracellular organelle;extracellular region part;extracellular vesicular exosome;focal adhesi…
TMLESLIADK	Q5SQX6	0.139661	cell junction;cell part;cell projection;cytoplasm;cytoplasmic part;extracellular membrane-bounded organelle;extracellular organelle;extracellular region part;extracellular vesicular exosome;intracellular part;membrane;membrane-bounded organelle;membrane-bounded vesicle;neuron projection;organelle;perinuclear region of cytoplasm;synapse;vesicle
TMQNTNDVETAR	Q02248	0.0602018	adherens junction;anchoring junction;apical junction complex;apical part of cell;basolateral plasma membrane;beta-catenin destruction complex;beta-catenin-TCF7L2 complex;catenin complex;catenin-TCF7L2 complex;cell cortex;cell junction;cell part;cell periphery;cell projection;cell projection membrane;cell projection part;cell-cell adherens junction;cell-cell contact zone;cell-cell junction;cell-su…
TMQTLLSLVK	P00493	0.160978	cell part;cytoplasm;cytoplasmic part;cytosol;extracellular membrane-bounded organelle;extracellular organelle;extracellular region part;extracellular vesicular exosome;intracellular part;membrane-bounded organelle;membrane-bounded vesicle;organelle;vesicle
TMVDELFAEIVR	Q80ZJ1	0.0484983	cell part;cytoplasmic part;cytosol;endosomal part;endosome;endosome membrane;extracellular membrane-bounded organelle;extracellular organelle;extracellular region part;extracellular vesicular exosome;intracellular membrane-bounded organelle;intracellular organelle;intracellular organelle part;intracellular part;membrane;membrane-bounded organelle;membrane-bounded vesicle;midbody;organelle;organel…
TNEQMHQLVAAYK	P14824	0.164741	adherens junction;anchoring junction;cell junction;cell part;cell-substrate adherens junction;cell-substrate junction;cytoplasmic membrane-bounded vesicle;cytoplasmic part;cytoplasmic vesicle;cytosol;endosomal part;endosome membrane;extracellular membrane-bounded organelle;extracellular organelle;extracellular region part;extracellular vesicular exosome;focal adhesion;intracellular membrane-bound…
TPIAAGHPSMNLLLR	Q9D6R2	0.12443	cell part;cytoplasmic part;intracellular membrane-bounded organelle;intracellular organelle;intracellular part;membrane-bounded organelle;mitochondrion;myelin sheath;nucleus;organelle
TPMGLLLEALGQEQEAGS	Q9JIG8	0.0184881	cell part;cytoplasmic part;endosomal part;endosome membrane;integral to membrane;intracellular organelle part;intracellular part;intrinsic to membrane;membrane;membrane part;organelle membrane;organelle part
TPPQRPPPQGGPGQPQGMQPPGK	Q64332	0.0585608	cell junction;cell part;clathrin coated vesicle membrane;coated vesicle membrane;cytoplasmic part;cytoplasmic vesicle membrane;cytoplasmic vesicle part;intracellular organelle part;intracellular part;membrane;myelin sheath;organelle membrane;organelle part;synapse;synapse part;synaptic vesicle membrane;vesicle membrane
TPVSEDMLGR	P62814	0.0865974	cell part;cell projection;cytoplasm;cytoplasmic membrane-bounded vesicle;cytoplasmic part;cytoplasmic vesicle;cytosol;endomembrane system;extracellular membrane-bounded organelle;extracellular organelle;extracellular region part;extracellular vesicular exosome;integral to membrane;intracellular membrane-bounded organelle;intracellular organelle;intracellular organelle part;intracellular part;intr…
TQGPYDVVVLPGGNLGAQNLSESPMVK	Q99LX0	0.0599845	cell body;cell part;cell projection;chromatin;chromosomal part;cytoplasm;cytoplasmic part;cytosol;endoplasmic reticulum;extracellular membrane-bounded organelle;extracellular organelle;extracellular region part;extracellular vesicular exosome;intracellular membrane-bounded organelle;intracellular organelle;intracellular organelle lumen;intracellular organelle part;intracellular part;macromolecula…
TQLGLLMDGFNSLLR	Q9EP69	0.0433604	alpha-amino-3-hydroxy-5-methyl-4-isoxazolepropionic acid selective glutamate receptor complex;cell part;cytoplasmic part;endoplasmic reticulum membrane;endoplasmic reticulum part;Golgi apparatus;integral to endoplasmic reticulum membrane;integral to membrane;integral to organelle membrane;intracellular membrane-bounded organelle;intracellular organelle;intracellular organelle part;intracellular p…
TQNPMVTGTSVLGVK	P99026	0.0330585	cell part;cytoplasm;cytoplasmic part;cytosol;extracellular membrane-bounded organelle;extracellular organelle;extracellular region part;extracellular vesicular exosome;intracellular membrane-bounded organelle;intracellular organelle;intracellular part;macromolecular complex;membrane-bounded organelle;membrane-bounded vesicle;nucleus;organelle;proteasome complex;proteasome core complex;protein com…
TQQGVPGQPMNLR	B0V2N1	0.0341318	cell part;extracellular membrane-bounded organelle;extracellular organelle;extracellular region part;extracellular vesicular exosome;integral to membrane;intrinsic to membrane;membrane part;membrane-bounded organelle;membrane-bounded vesicle;organelle;vesicle
TREGNDLYHEMIESGVINLK	P56480	0.0137776	cell part;cell surface;cytoplasmic part;extracellular membrane-bounded organelle;extracellular organelle;extracellular region part;extracellular vesicular exosome;intracellular membrane-bounded organelle;intracellular non-membrane-bounded organelle;intracellular organelle;intracellular organelle part;intracellular part;macromolecular complex;membrane;membrane part;membrane-bounded organelle;membr…
TSDVETMSSQSALALDER	P14873	0.0361199	cell junction;cell part;cell projection;cell projection part;cilium;cytoplasm;cytoplasmic part;cytoskeletal part;cytosol;dendritic spine;intracellular organelle part;intracellular part;macromolecular complex;membrane;microtubule;microtubule associated complex;neuron projection;neuron spine;nonmotile primary cilium;organelle part;photoreceptor outer segment;plasma membrane;postsynaptic density;pri…
TSFDEMLPGTHFQR	Q60597	0.0224959	cell part;cytoplasmic part;intracellular membrane-bounded organelle;intracellular organelle;intracellular organelle lumen;intracellular organelle part;intracellular part;macromolecular complex;membrane;membrane-bounded organelle;membrane-enclosed lumen;mitochondrial matrix;mitochondrial membrane;mitochondrial part;mitochondrion;organelle;organelle lumen;organelle membrane;organelle part;oxoglutar…
TSILRPGGSEDASAMLK	A0A0R4IZY0	0.0262219
TSLMNQYVNK	P51150	0.073466	cell part;cytoplasm;cytoplasmic membrane-bounded vesicle;cytoplasmic part;cytoplasmic vesicle;cytoplasmic vesicle membrane;cytoplasmic vesicle part;endocytic vesicle;endocytic vesicle membrane;endosome;extracellular membrane-bounded organelle;extracellular organelle;extracellular region part;extracellular vesicular exosome;Golgi apparatus;intracellular membrane-bounded organelle;intracellular org…
TSLMNQYVNKK	P51150	0.0993994	cell part;cytoplasm;cytoplasmic membrane-bounded vesicle;cytoplasmic part;cytoplasmic vesicle;cytoplasmic vesicle membrane;cytoplasmic vesicle part;endocytic vesicle;endocytic vesicle membrane;endosome;extracellular membrane-bounded organelle;extracellular organelle;extracellular region part;extracellular vesicular exosome;Golgi apparatus;intracellular membrane-bounded organelle;intracellular org…
TSMGGTQQQFVEGVR	Q02248	0.0311037	adherens junction;anchoring junction;apical junction complex;apical part of cell;basolateral plasma membrane;beta-catenin destruction complex;beta-catenin-TCF7L2 complex;catenin complex;catenin-TCF7L2 complex;cell cortex;cell junction;cell part;cell periphery;cell projection;cell projection membrane;cell projection part;cell-cell adherens junction;cell-cell contact zone;cell-cell junction;cell-su…
TSVLEMIAQAR	P58281	0.0356077	cell part;cell projection;cytoplasm;cytoplasmic part;dendrite;integral to membrane;intracellular membrane-bounded organelle;intracellular organelle;intracellular organelle part;intracellular part;intrinsic to membrane;membrane;membrane part;membrane-bounded organelle;membrane-enclosed lumen;mitochondrial crista;mitochondrial inner membrane;mitochondrial intermembrane space;mitochondrial membrane;…
TTGFGMIYDSLDYAK	P62849	0.0340057	cell part;cytoplasm;cytosolic small ribosomal subunit;intracellular membrane-bounded organelle;intracellular non-membrane-bounded organelle;intracellular organelle;intracellular organelle part;intracellular part;macromolecular complex;membrane;membrane-bounded organelle;non-membrane-bounded organelle;nuclear part;nucleolus;nucleus;organelle;organelle part;ribonucleoprotein complex;small ribosomal…
TTGIVMDSGDGVTHTVPIYEGYALPHAILR	P63260	0.0404678	actin cytoskeleton;blood microparticle;cell part;contractile fiber;contractile fiber part;costamere;cytoplasmic part;cytoskeletal part;cytoskeleton;cytosol;extracellular membrane-bounded organelle;extracellular organelle;extracellular region part;extracellular space;extracellular vesicular exosome;filamentous actin;intracellular membrane-bounded organelle;intracellular non-membrane-bounded organe…
TTLTDLVPGTEYGVGISAVMNSK	Q8BYI9	0.0813416	cell part;cell surface;cytoplasm;extracellular matrix;extracellular matrix part;extracellular region part;intracellular membrane-bounded organelle;intracellular organelle;intracellular organelle part;intracellular part;membrane part;membrane raft;membrane-bounded organelle;nuclear part;nucleoplasm;nucleus;organelle;organelle part;perineuronal net;proteinaceous extracellular matrix
TTSLELFMYLNEVAGK	P16460	0.0483407	cell part;cytoplasmic part;extracellular membrane-bounded organelle;extracellular organelle;extracellular region part;extracellular vesicular exosome;intracellular membrane-bounded organelle;intracellular organelle;intracellular part;membrane-bounded organelle;membrane-bounded vesicle;mitochondrion;myelin sheath;organelle;vesicle
TTTNEELEDMLESGK	P61264	0.0582663	cell part;clathrin-coated vesicle;coated vesicle;cytoplasmic membrane-bounded vesicle;cytoplasmic part;cytoplasmic vesicle;endomembrane system;integral to membrane;intracellular membrane-bounded organelle;intracellular organelle;intracellular part;intrinsic to membrane;macromolecular complex;membrane;membrane part;membrane-bounded organelle;membrane-bounded vesicle;organelle;plasma membrane;prote…
TVAVYSEQDTGQMHR	G5E8R3	0.0307099	cell part;cytoplasmic part;intracellular membrane-bounded organelle;intracellular organelle;intracellular part;membrane-bounded organelle;mitochondrion;organelle
TVDIGVVTAEDALNYGFSGVMLR	Q91WD5	0.0538942	cell part;cytoplasmic part;intracellular membrane-bounded organelle;intracellular organelle;intracellular organelle part;intracellular part;macromolecular complex;membrane part;membrane-bounded organelle;mitochondrial membrane part;mitochondrial part;mitochondrial respiratory chain complex I;mitochondrion;NADH dehydrogenase complex;nuclear part;nucleoplasm;organelle;organelle part;protein complex…
TVDISMILSEAIR	Q8R574	0.0146534	macromolecular complex;protein complex;ribose phosphate diphosphokinase complex
TVFFWAPIMK	Q9D023	0.0531102	cell part;cytoplasmic part;integral to membrane;intracellular membrane-bounded organelle;intracellular organelle;intracellular organelle part;intracellular part;intrinsic to membrane;membrane;membrane part;membrane-bounded organelle;mitochondrial inner membrane;mitochondrial membrane;mitochondrial part;mitochondrion;nucleus;organelle;organelle inner membrane;organelle membrane;organelle part
TVIEPMASEGLR	G5E829	0.0712712	cell junction;cell part;extracellular membrane-bounded organelle;extracellular organelle;extracellular region part;extracellular vesicular exosome;integral to membrane;integral to plasma membrane;intracellular membrane-bounded organelle;intracellular organelle;intracellular part;intrinsic to membrane;intrinsic to plasma membrane;membrane;membrane part;membrane-bounded organelle;membrane-bounded v…
TVLIMELINNVAK	P56480	0.0649977	cell part;cell surface;cytoplasmic part;extracellular membrane-bounded organelle;extracellular organelle;extracellular region part;extracellular vesicular exosome;intracellular membrane-bounded organelle;intracellular non-membrane-bounded organelle;intracellular organelle;intracellular organelle part;intracellular part;macromolecular complex;membrane;membrane part;membrane-bounded organelle;membr…
TVLLSMGTIDLYR	Q5DQR4	0.0283987	cell part;cytoplasm;integral to membrane;intracellular part;intrinsic to membrane;membrane;membrane part;plasma membrane
TVMVHGFTLGEK	Q8BIJ6	0.051263	cell part;cytoplasm;cytoplasmic part;cytosol;intracellular membrane-bounded organelle;intracellular organelle;intracellular organelle lumen;intracellular organelle part;intracellular part;membrane-bounded organelle;membrane-enclosed lumen;mitochondrial matrix;mitochondrial part;mitochondrion;organelle;organelle lumen;organelle part
TVSAMQHVLQR	Q8K183	0.194469	cell part;cytoplasm;cytoplasmic part;cytosol;extracellular membrane-bounded organelle;extracellular organelle;extracellular region part;extracellular vesicular exosome;intracellular membrane-bounded organelle;intracellular organelle;intracellular organelle part;intracellular part;membrane-bounded organelle;membrane-bounded vesicle;nuclear part;nucleoplasm;nucleus;organelle;organelle part;vesicle
TVTAMDVVYALK	P62806	0.0481588	cell part;chromosomal part;chromosome;extracellular membrane-bounded organelle;extracellular organelle;extracellular region part;extracellular vesicular exosome;intracellular non-membrane-bounded organelle;intracellular organelle;intracellular organelle part;intracellular part;macromolecular complex;membrane;membrane-bounded organelle;membrane-bounded vesicle;non-membrane-bounded organelle;nuclea…
TVVTGIEMFHK	Q8BFR5	0.0466279	cell part;cytoplasmic part;extracellular membrane-bounded organelle;extracellular organelle;extracellular region part;extracellular vesicular exosome;intracellular membrane-bounded organelle;intracellular non-membrane-bounded organelle;intracellular organelle;intracellular organelle part;intracellular part;membrane;membrane-bounded organelle;membrane-bounded vesicle;mitochondrial inner membrane;m…
TYIVTTILEDPYVMLK	Q7TNB5	0.0327741	alpha-amino-3-hydroxy-5-methyl-4-isoxazolepropionic acid selective glutamate receptor complex;axon part;axonal spine;cell junction;cell part;cell projection;cell projection membrane;cell projection part;cell surface;clathrin-coated vesicle;coated vesicle;cytoplasmic membrane-bounded vesicle;cytoplasmic part;cytoplasmic vesicle;dendrite;dendritic spine;dendritic spine membrane;endoplasmic reticulu…
TYTDAMQNYNGNDER	Q62283	-0.00220203	cell part;integral to membrane;intrinsic to membrane;membrane part
TYYMSAGLQPVPIVFR	Q9D051	0.0313482	cell part;cytoplasmic part;extracellular membrane-bounded organelle;extracellular organelle;extracellular region part;extracellular vesicular exosome;intracellular membrane-bounded organelle;intracellular organelle;intracellular organelle lumen;intracellular organelle part;intracellular part;macromolecular complex;membrane-bounded organelle;membrane-bounded vesicle;membrane-enclosed lumen;mitocho…
VAAALPGMESTQDR	P35279	0.0294033	cell part;cytoplasmic part;cytoplasmic vesicle;cytosol;extracellular membrane-bounded organelle;extracellular organelle;extracellular region part;extracellular vesicular exosome;Golgi apparatus;Golgi apparatus part;Golgi membrane;intracellular membrane-bounded organelle;intracellular organelle;intracellular organelle part;intracellular part;membrane;membrane-bounded organelle;membrane-bounded ves…
VAEQVGIDKGDIPDLTQAPSSLMETLEQHLNTLEGK	Q61548	0.167964	AP-2 adaptor complex;AP-type membrane coat adaptor complex;cell part;clathrin adaptor complex;cytoplasmic part;cytoplasmic vesicle part;intracellular organelle part;intracellular part;macromolecular complex;membrane part;organelle part;plasma membrane part;protein complex
VAGMDVELTVEER	P62259	0.0172296	adherens junction;anchoring junction;axon;cell junction;cell part;cell projection;cell-substrate adherens junction;cell-substrate junction;cytoplasmic membrane-bounded vesicle;cytoplasmic part;cytoplasmic vesicle;cytoplasmic vesicle membrane;cytoplasmic vesicle part;cytoskeletal part;cytosol;extracellular membrane-bounded organelle;extracellular organelle;extracellular region part;extracellular v…
VAIVKPGVPMEIVLNK	Q9JKR6	0.0376185	adherens junction;anchoring junction;cell junction;cell part;cell-substrate adherens junction;cell-substrate junction;cytoplasmic part;endoplasmic reticulum chaperone complex;endoplasmic reticulum lumen;endoplasmic reticulum part;extracellular membrane-bounded organelle;extracellular organelle;extracellular region;extracellular region part;extracellular vesicular exosome;focal adhesion;intracellu…
VALSNMNVIDR	Q11011	0.068309	cell part;cytoplasmic part;cytosol;extracellular membrane-bounded organelle;extracellular organelle;extracellular region part;extracellular vesicular exosome;intracellular membrane-bounded organelle;intracellular organelle;intracellular part;membrane-bounded organelle;membrane-bounded vesicle;nucleus;organelle;vesicle
VALVYGQMNEPPGAR	P56480	0.049068	cell part;cell surface;cytoplasmic part;extracellular membrane-bounded organelle;extracellular organelle;extracellular region part;extracellular vesicular exosome;intracellular membrane-bounded organelle;intracellular non-membrane-bounded organelle;intracellular organelle;intracellular organelle part;intracellular part;macromolecular complex;membrane;membrane part;membrane-bounded organelle;membr…
VAMSHFEPSEYIR	Q99KI0	0.0179707	cell part;cytoplasmic part;intracellular membrane-bounded organelle;intracellular organelle;intracellular part;membrane-bounded organelle;mitochondrion;myelin sheath;nucleus;organelle
VAQTDGVNVEMHLK	P23242	0.0243161	adherens junction;anchoring junction;apical plasma membrane;cell junction;cell part;cell-cell adherens junction;cell-cell contact zone;cell-cell junction;cell-substrate adherens junction;cell-substrate junction;connexon complex;contractile fiber;cytoplasm;cytoplasmic part;cytoskeletal part;cytosol;early endosome;endosome;extracellular membrane-bounded organelle;extracellular organelle;extracellul…
VASALPGMENVQEK	P61294	0.0635642	cell part;cytoplasmic membrane-bounded vesicle;cytoplasmic part;cytoplasmic vesicle;Golgi apparatus;Golgi apparatus part;Golgi membrane;intracellular membrane-bounded organelle;intracellular organelle;intracellular organelle part;intracellular part;membrane;membrane-bounded organelle;membrane-bounded vesicle;organelle;organelle membrane;organelle part;vesicle
VASNPYTWFTMEALEETWR	A3KGU9	0.0500665	adherens junction;anchoring junction;cell cortex part;cell junction;cell part;cell-cell adherens junction;cell-cell junction;contractile fiber part;cortical cytoskeleton;cuticular plate;cytoplasmic part;cytoskeletal part;cytoskeleton;extracellular membrane-bounded organelle;extracellular organelle;extracellular region part;extracellular vesicular exosome;fascia adherens;intracellular membrane-bou…
VASSDLVNMGISVVSYTLK	O08917	0.00278889	adherens junction;anchoring junction;caveola;cell junction;cell part;cell-substrate adherens junction;cell-substrate junction;centriolar satellite;cytoplasmic membrane-bounded vesicle;cytoplasmic part;cytoplasmic vesicle;cytoskeletal part;endosome;extracellular membrane-bounded organelle;extracellular organelle;extracellular region part;extracellular vesicular exosome;flotillin complex;focal adhe…
VAVLLMDTQGTFDSQSTLR	Q8BH66	0.0346615	axon;cell part;cell projection;cytoplasmic part;endoplasmic reticulum;endoplasmic reticulum membrane;endoplasmic reticulum part;Golgi apparatus;Golgi apparatus part;Golgi cis cisterna;Golgi cisterna;Golgi membrane;integral to membrane;intracellular membrane-bounded organelle;intracellular organelle;intracellular organelle part;intracellular part;intrinsic to membrane;membrane;membrane part;membra…
VDEFVTGNLSFDQINQAFDLMHSGDSIR	P28474	0.070949	cell part;cytoplasmic part;extracellular membrane-bounded organelle;extracellular organelle;extracellular region part;extracellular vesicular exosome;intracellular membrane-bounded organelle;intracellular organelle;intracellular part;membrane-bounded organelle;membrane-bounded vesicle;mitochondrion;nucleus;organelle;vesicle
VDFNVPMK	P09411	0.0154972	cell part;cytoplasm;intracellular part
VDGISMSFQNLLAK	O54774	0.020807	axon;axon part;cell part;cell projection;cell projection part;cytoplasmic part;endosomal part;endosome membrane;Golgi apparatus part;Golgi membrane;intracellular organelle part;intracellular part;lysosomal membrane;macromolecular complex;membrane;membrane coat;membrane part;neuron projection;nuclear part;nucleoplasm;organelle membrane;organelle part;protein complex;synapse part;terminal button;tr…
VDHESLNATPQVAMQVLEIHYTPSVK	Q8BLQ9	0.0244661	axon;cell body membrane;cell junction;cell part;cell projection;cytoplasm;integral to membrane;intracellular part;intrinsic to membrane;membrane part;neuron projection;neuronal cell body membrane;plasma membrane part;synapse
VDIEFDYDGPLMK	P61922	0.0210515	4-aminobutyrate transaminase complex;cell part;cell projection;cytoplasmic part;extracellular membrane-bounded organelle;extracellular organelle;extracellular region part;extracellular vesicular exosome;intracellular membrane-bounded organelle;intracellular organelle;intracellular organelle lumen;intracellular organelle part;intracellular part;macromolecular complex;membrane-bounded organelle;mem…
VDSILLTHIGDDNLPGINSMLQR	P14873	0.0952365	cell junction;cell part;cell projection;cell projection part;cilium;cytoplasm;cytoplasmic part;cytoskeletal part;cytosol;dendritic spine;intracellular organelle part;intracellular part;macromolecular complex;membrane;microtubule;microtubule associated complex;neuron projection;neuron spine;nonmotile primary cilium;organelle part;photoreceptor outer segment;plasma membrane;postsynaptic density;pri…
VDTVNNMADELINSGHSDAATIAEWK	Q62261	0.0325011	axolemma;axon part;cell cortex part;cell part;cell projection membrane;cell projection part;contractile fiber part;cortical cytoskeleton;cuticular plate;cytoplasm;cytoplasmic part;cytoskeletal part;cytoskeleton;extracellular membrane-bounded organelle;extracellular organelle;extracellular region part;extracellular vesicular exosome;intracellular membrane-bounded organelle;intracellular non-membra…
VEALGQFVMK	P62881	0.0202391	cell part;cell projection;cilium;intracellular membrane-bounded organelle;intracellular organelle;intracellular part;membrane;membrane-bounded organelle;myelin sheath;nonmotile primary cilium;nucleus;organelle;photoreceptor inner segment;photoreceptor outer segment;plasma membrane;primary cilium
VELNALMTDETISNVPILILGNK	Q99JZ4	0.0632891	cell part;cytoplasmic part;endoplasmic reticulum;extracellular membrane-bounded organelle;extracellular organelle;extracellular region part;extracellular vesicular exosome;Golgi apparatus;intracellular membrane-bounded organelle;intracellular organelle;intracellular part;membrane-bounded organelle;membrane-bounded vesicle;organelle;sarcoplasmic reticulum;vesicle
VEQAEFSELNLVAHADGTYAVDMQVLR	Q64332	0.0580892	cell junction;cell part;clathrin coated vesicle membrane;coated vesicle membrane;cytoplasmic part;cytoplasmic vesicle membrane;cytoplasmic vesicle part;intracellular organelle part;intracellular part;membrane;myelin sheath;organelle membrane;organelle part;synapse;synapse part;synaptic vesicle membrane;vesicle membrane
VEQDLAMGTDAEGEK	O08599	0.0387971	cell part;cytoplasm;cytoplasmic membrane-bounded vesicle;cytoplasmic part;cytoplasmic vesicle;cytosol;extracellular membrane-bounded organelle;extracellular organelle;extracellular region part;extracellular vesicular exosome;intracellular membrane-bounded organelle;intracellular organelle;intracellular organelle part;intracellular part;macromolecular complex;membrane;membrane-bounded organelle;me…
VETGILRPGMVVTFAPVNITTEVK	P62631	0.083804	cell body;cell part;cytoplasm;cytoplasmic part;eukaryotic translation elongation factor 1 complex;intracellular membrane-bounded organelle;intracellular organelle;intracellular part;macromolecular complex;membrane-bounded organelle;myelin sheath;neuronal cell body;nucleus;organelle;protein complex
VETGVLKPGMVVTFAPVNVTTEVK	P10126	0.0837547	cell cortex part;cell part;cell projection membrane;cell projection part;cortical actin cytoskeleton;cortical cytoskeleton;cytoplasm;cytoplasmic part;cytoskeletal part;cytoskeleton;cytosol;extracellular membrane-bounded organelle;extracellular organelle;extracellular region part;extracellular space;extracellular vesicular exosome;intracellular membrane-bounded organelle;intracellular non-membrane…
VEYHAGGSTQNSMK	P55264	0.00712143	cell part;cytoplasm;cytoplasmic part;cytosol;intracellular membrane-bounded organelle;intracellular organelle;intracellular organelle part;intracellular part;membrane-bounded organelle;nuclear part;nucleoplasm;nucleus;organelle;organelle part
VFAMSPEEFGK	Q9WV69	0.0445944	actin filament;cell cortex part;cell part;cell projection membrane;cell projection part;cortical cytoskeleton;cytoplasmic membrane-bounded vesicle;cytoplasmic part;cytoplasmic vesicle;cytoskeletal part;cytoskeleton;cytosol;endomembrane system;intracellular membrane-bounded organelle;intracellular non-membrane-bounded organelle;intracellular organelle;intracellular organelle part;intracellular par…
VFDAIMNFR	P58252	0.0365691	aggresome;cell part;cytoplasm;extracellular membrane-bounded organelle;extracellular organelle;extracellular region part;extracellular vesicular exosome;inclusion body;intracellular part;macromolecular complex;membrane;membrane-bounded organelle;membrane-bounded vesicle;organelle;plasma membrane;polysome;ribonucleoprotein complex;vesicle
VFEEMNVDLQEELPSLWNSR	O08539	0.0416058	axon;axon part;axon terminus;cell part;cell projection;cell projection part;cerebellar mossy fiber;clathrin-coated vesicle;coated vesicle;contractile fiber part;cytoplasm;cytoplasmic membrane-bounded vesicle;cytoplasmic part;cytoplasmic vesicle;cytoskeletal part;I band;initial segment;intracellular membrane-bounded organelle;intracellular organelle;intracellular organelle part;intracellular part;…
VFEVMLATDR	F7D432	0.0184142	cell part;cytoplasm;intracellular part
VFSPNVVNLTLVDLPGMTK	Q8K1M6	0.0570119	brush border;cell junction;cell part;cell projection;clathrin coated vesicle membrane;coated pit;coated vesicle membrane;cytoplasm;cytoplasmic part;cytoplasmic vesicle membrane;cytoplasmic vesicle part;cytoskeletal part;cytosol;Golgi apparatus;intracellular membrane-bounded organelle;intracellular organelle;intracellular organelle part;intracellular part;macromolecular complex;membrane;membrane p…
[truncated: 132 more rows]
